# Supplementary material for: Poly-arginine-18 peptides do not exacerbate bleeding, or improve functional outcomes following collagenase-induced intracerebral hemorrhage in the rat
Source: PLoS One. 2019 Nov 7;14(11):e0224870. doi: 10.1371/journal.pone.0224870 (PMC6837498; doi:10.1371/journal.pone.0224870)
Supplement: S1 Data — (S1 Dataset). (XLSX) [file pone.0224870.s003.xlsx]

## Sheet: Study1A
Rat ID	Group	Hematoma (μL)
11793	Saline	30.11
11795	Saline	25.53
11798	Saline	17.83
11811	Saline	20.95
11815	Saline	12.6
11831	Saline	14.03
11859	Saline	17.35
11796	30nmol/kg	17.03
11806	30nmol/kg	11.53
11813	30nmol/kg	14.46
11817	30nmol/kg	20.42
11824	30nmol/kg	26.63
11851	30nmol/kg	17.08
11857	30nmol/kg	25.93
11849	30nmol/kg	21.04
11799	100nmol/kg	16.01
11801	100nmol/kg	30.84
11804	100nmol/kg	21.76
11807	100nmol/kg	15.08
11809	100nmol/kg	24.45
11844	100nmol/kg	13.39
11850	100nmol/kg	8.99
11856	100nmol/kg	21.38
11802	300nmol/kg	17.02
11805	300nmol/kg	24.1
11818	300nmol/kg	17.89
11826	300nmol/kg	28.84
11845	300nmol/kg	28.97
11847	300nmol/kg	33.23
11858	300nmol/kg	28.4
11854	300nmol/kg	15.31
11797	1000nmol/kg	10.48
11800	1000nmol/kg	20.61
11814	1000nmol/kg	21.38
11822	1000nmol/kg	18.86
11829	1000nmol/kg	17.53
11846	1000nmol/kg	15.24
11848	1000nmol/kg	23.21
11853	1000nmol/kg	24.23
11794**	Saline	25.16	** 11794 Excluded Due to Surgical Error

## Sheet: Study1B
ID	Group	Hematoma (μL)
12331	Saline	31.63
12338	Saline	14.95
12340	Saline	12.61
12343	Saline	18.913
12347	Saline	17.14
12349	Saline	26.33
12359	Saline	5.89
12361	Saline	5.27
12330	100 nmol/kg	11.65
12335	100 nmol/kg	17
12336	100 nmol/kg	14.64
12337	100 nmol/kg	19.8
12352	100 nmol/kg	12.6685
12356	100 nmol/kg	16.8503
12357	100 nmol/kg	11.13
12328	300 nmol/kg	12.78
12329	300 nmol/kg	15.12
12332	300 nmol/kg	15.57
12334	300 nmol/kg	15.42
12346	300 nmol/kg	23.01
12348	300 nmol/kg	12.14
12363	300 nmol/kg	15.06
12366	300 nmol/kg	15.5713
12341	1000 nmol/kg	18.3
12342	1000 nmol/kg	18.51
12345	1000 nmol/kg	29.83
12358	1000 nmol/kg	16.05
12364	1000 nmol/kg	27.0166
12365	1000 nmol/kg	14.6229
12367	1000 nmol/kg	6.91
12333	300 nmol/kg R18D	22.2
12339	300 nmol/kg R18D	12.93
12344	300 nmol/kg R18D	15.59
12350	300 nmol/kg R18D	14.68
12354	300 nmol/kg R18D	11.53
12360	300 nmol/kg R18D	11.64
12362	300 nmol/kg R18D	19
12351	100 nmol/kg	36.3025	Excluded
12355	1000 nmol/kg	5.46907	Excluded
12353	300 nmol/kg R18D	19.2556	Excluded

## Sheet: Study1C
ID	Group	Hematoma (μL)
12388	Saline	19.2622
12392	Saline	10.8669
12393	Saline	16.5754
12396	Saline	18.4562
12397	Saline	12.9387
12399	Saline	16.0735
12389	300 nmol/kg	12.701
12390	300 nmol/kg	12.2247
12391	300 nmol/kg	16.4817
12394	300 nmol/kg	15.3875
12395	300 nmol/kg	16.6505
12398	300 nmol/kg	13.6096

## Sheet: Study2A
Animal ID	Group	Staircase_Test Baseline Affected Limb (pellets consumed)	Staircase_Test Post-ICH Week 1 Affected Limb (pellets consumed)	Staircase_Test Post-ICH Week 3 Affected Limb (pellets consumed)	Histological Lesion Volume (mm^3)	Ladder_AffectedForelimb_Baseline (%Pass)	Ladder_AffectedForelimb_PostICH_W1 (%Pass)	Ladder_AffectedForelimb_PostICH_W2 (%Pass)	Ladder_AffectedForelimb_PostICH_W3 (%Pass)	Ladder_AffectedForelimb_PostICH_W4 (%Pass)
11905	Saline	11	9.667	12	15.9656	90.9091	95.8333	95.4545	92	95.8333
11909	Saline	11.2	6	7.667	21.0732	83.871	82.1429	92	88.8889	90.9091
11910	Saline	12.3	6.8333	9.1667	29.0916	92.5926	89.2857	92.5926	89.1892	94.74
11912	Saline	14.7	9.667	9.833	N/A	100	96	96.875	96.6667	97.561
11913	Saline	11.6	11.667	13	21.5756	94.1176	92	96.2963	88.8889	93.5484
11915	Saline	10.7	3.167	2.667	43.8396	100	80.6452	80	88.0952	84.375
11919	Saline	12.8	9	10.333	31.6948	83.3333	96.2963	96	93.1034	85.7143
11925	Saline	10.6	7.667	4.833	22.3684	96.5517	96.6667	100	97.5	97.9167
11932	Saline	10.7	7.33	9.5	23.1544	90.4762	96.875	100	96.9697	95.122
11938	Saline	12.5	3.5	10.5	51.7928	95.8333	90.4762	95.8333	100	100
11899	300 nmol/kg	10.7	4.333	11.5	67.25	90	85.2941	91.4286	95.122	N/A
11904	300 nmol/kg	12.7	7	12.667	N/A	92	81.8182	90.4762	89.4737	87.5
11907	300 nmol/kg	14.6	5.5	10.667	76.2176	93.3333	100	87.5	95.8333	88.5714
11914	300 nmol/kg	20.1	2.667	3.1667	50.7144	100	85.7143	77.7778	95.4545	81.8182
11916	300 nmol/kg	11.5	8.5	10.167	30.5992	100	96	93.5484	92.5926	88.8889
11921	300 nmol/kg	12.9	11.5	3.1667	34.8316	97.5	96.5517	88	96.4286	87.0968
11922	300 nmol/kg	16.2	8.5	6	53.3724	100	91.3043	85.1852	95.6522	100
11930	300 nmol/kg	14.2	4.1667	6.5	46.7292	91.3043	93.5484	83.871	100	89.2857
11933	300 nmol/kg	10.9	7.5	7.33	46.1916	100	91.6667	95.6522	100	94.3396
11934	300 nmol/kg	13.3	9.1667	10.667	N/A	100	100	94.4444	93.3333	93.3333
11936	300 nmol/kg	15	6.333	10	29.4288	93.75	96.7742	91.8919	87.5	97.3684
11942	300 nmol/kg	15.1	14.8333	13.33	N/A	100	96.6667	100	87.0968	95
11897	1000 nmol/kg	10.8	4.16667	11.833	38.5508	100	94.4444	88	90.9091	95.2381
11901	1000 nmol/kg	11.6	10.5	11.67	32.7612	85.2941	78.3784	91.6667	100	90.6977
11902	1000 nmol/kg	14.3	8	12.333	40.3476	90.9091	93.1034	96.1538	92.5926	90.3226
11903	1000 nmol/kg	13.2	10.33	9.83	18.436	90.9091	88	92.3077	96.5517	92.5926
11906	1000 nmol/kg	10.2	7.667	8.667	29.7924	76	94	91.6667	89.4737	92.3077
11917	1000 nmol/kg	13.3	7.833	9.6667	32.3572	100	95.6522	96.2963	83.871	100
11923	1000 nmol/kg	15.1	8.1667	13.167	48.2156	96.875	84.375	96.6667	92.5926	91.6667
11926	1000 nmol/kg	10	6.8333	7.5	32.512	100	93	96	96	85
11931	1000 nmol/kg	15	10.5	13.667	33.1384	91.6667	86.3636	95.6522	95.8333	88.8889
11935	1000 nmol/kg	17.4	10.5	11.167	39.7168	96.875	95.8333	100	96.1538	89.6552
11941	1000 nmol/kg	9.9	9.1667	10.167	21.8188	93.3333	93.75	96.1538	100	92.5926

## Sheet: Study2B
Animal ID	Group	Staircase_Test Baseline Affected Limb (pellets consumed)	Staircase_Test Post-ICH Week 1 Affected Limb (pellets consumed)	Staircase_Test Post-ICH Week 3 Affected Limb (pellets consumed)	Histological Lesion Volume (mm^3)	Ladder_AffectedForelimb_Baseline (%Pass)_	Ladder_AffectedForelimb_PostICH_W1 (%Pass)_	Ladder_AffectedForelimb_PostICH_W3 (%Pass)_
12477	Saline	9	7	8.66667	N/A	100	94.7368	100
12479	Saline	12	8.83333	9.16667	31.8564	95.45	95.4545	100
12480	Saline	16.1667	10.6667	8.83333	37.8972	93.75	90	100
12482	Saline	18.5	17.5	11.6667	12.402	90	90	100
12484	Saline	14.8333	4.66667	9.83333	31.004	100	95.238	95.238
12486	Saline	15	13.3333	12.3333	20.2888	100	96	90
12494	Saline	15.6667	7.66667	7.83333	21.7492	91.3	88.89	100
12496	Saline	13.1667	10.8333	14.1667	43.5188	95.24	70	91.666
12497	Saline	16.3333	5.83333	5.66667	30.1932	100	100	95.65
12498	Saline	11.1667	9.5	8.66667	24.4136	95	91.3	82.3529
12502	Saline	16.3333	12.6667	12.6667	27.2248	100	88.89	100
12470	300nmol/kg	18	12.3333	12	31.3272	90.48	95.8333	86.96
12471	300nmol/kg	12.3333	10.1667	12.6667	14.3976	95.46	96.1538	96
12474	300nmol/kg	14	5.5	5.83333	53.1096	91.3	90.909	74.1
12475	300nmol/kg	10.6667	7	6.33333	25.9576	95.24	100	92.86
12476	300nmol/kg	17	9.33333	9.33333	15.3944	84.62	95.238	82.35
12478	300nmol/kg	15.1667	18.1667	18.1667	46.0348	100	89.47	94.12
12481	300nmol/kg	12.1667	7.66667	9.66667	31.6128	93.33	95.238	100
12483	300nmol/kg	10.1667	10.5	10.1667	17.2012	100	100	85.71
12487	300nmol/kg	12.5	11.8333	12.6667	31.2504	95.45	100	81.8181
12495	300nmol/kg	11.8333	5.33333	6.83333	30.1116	86.36	76.923	86.9565
12499	300nmol/kg	11.6667	5.66667	9.66667	38.7996	79.31	90	88
12472	1000nmol/kg	10.8333	4.83333	5.5	35.0612	91.67	83.33	100
12473	1000nmol/kg	12.8333	5.5	5.83333	35.5672	90.48	87.5	70.59
12485	1000nmol/kg	20.1667	14.6667	16.3333	27.048	90	100	95
12488	1000nmol/kg	10.8333	10.5	10	20.3896	100	96.15	100
12489	1000nmol/kg	13.3333	10.8333	11.6667	53.8344	100	96	82.6
12490	1000nmol/kg	9.33333	4	5.5	36.0584	96.43	79.4117	87.5
12491	1000nmol/kg	18.6667	12.8333	12.3333	26.0136	96.15	86.3636	94.44
12492	1000nmol/kg	16.6667	7	7.66667	32.0072	89.29	100	95.65
12493	1000nmol/kg	14.5	15.1667	17.5	26.948	88.24	89.47	95
12500	1000nmol/kg	10.8333	6.33333	8.5	47.8224	94.44	73.913	85.714
12501	1000nmol/kg	12.3333	11.8333	10.6667	22.7464	95.65	96.296	96

## Sheet: Raw_Ladder_Data_Study_2A
					FR = Front Right
					FL = Front Left
Test		BL = Baseline			HR = Hindlimb Right				Test									Test									Test									Test
BL		Highlighted cells are post-ICH affected limbs			HL = Hindlimb Left				Week1									W2									W3									W4
	Rat #:	11901	Date of Analysis:	Baseline						Rat #:	11901	Date of Analysis:	W1						Rat #:	11901	Date of Analysis:	W2						Rat #:	11901	Date of Analysis:	W3						Rat #:	11901	Date of Analysis:	W4
Trial	Paw	Pass	Fail		Sum Trials				Trial	Paw	Pass	Fail		Sum Trials				Trial	Paw	Pass	Fail		Sum Trials				Trial	Paw	Pass	Fail		Sum Trials				Trial	Paw	Pass	Fail		Sum Trials
1	Front Right	9		Total FR					1	Front Right	9	1	Total FR					1	Front Right	10		Total FR					1	Front Right	7		Total FR					1	Front Right	7		Total FR
	Front Left	6	2	Pass	36					Front Left	5	2	Pass	36					Front Left	8		Pass	41					Front Left	6		Pass	43					Front Left	7		Pass	45
	Hindlimb Right	5		Fail	0					Hindlimb Right	5		Fail	7					Hindlimb Right	6		Fail	2					Hindlimb Right	6		Fail	0					Hindlimb Right	5		Fail	2
	Hindlimb Left	5	1							Hindlimb Left	5	1							Hindlimb Left	5								Hindlimb Left	5								Hindlimb Left	5
				Total FL									Total FL									Total FL									Total FL									Total FL
2	Front Right	9		Pass	29	0.852941			2	Front Right	7	3	Pass	29	0.783784			2	Front Right	12		Pass	33	0.916667			2	Front Right	10		Pass	35	1			2	Front Right	12		Pass	39	0.906977
	Front Left	8		Fail	5					Front Left	6		Fail	8					Front Left	10	2	Fail	3					Front Left	10		Fail	0					Front Left	9	3	Fail	4
	Hindlimb Right	5								Hindlimb Right	4	1							Hindlimb Right	6								Hindlimb Right	7								Hindlimb Right	8
	Hindlimb Left	5		Total HR						Hindlimb Left	5	1	Total HR						Hindlimb Left	7		Total HR						Hindlimb Left	7	1	Total HR						Hindlimb Left	7		Total HR
				Pass	22								Pass	22								Pass	27								Pass	28								Pass	28
3	Front Right	10		Fail	0				3	Front Right	12	2	Fail	2				3	Front Right	10	1	Fail	0				3	Front Right	13		Fail	0				3	Front Right	9	1	Fail	0
	Front Left	7	2							Front Left	10	5							Front Left	8	1							Front Left	9								Front Left	11
	Hindlimb Right	6		Total HL						Hindlimb Right	6	1	Total HL						Hindlimb Right	7		Total HL						Hindlimb Right	8		Total HL						Hindlimb Right	7		Total HL
	Hindlimb Left	6		Pass	22					Hindlimb Left	6		Pass	23					Hindlimb Left	6		Pass	24					Hindlimb Left	7		Pass	25					Hindlimb Left	7		Pass	25
				Fail	1								Fail	2								Fail	1								Fail	1								Fail	0
4	Front Right	8							4	Front Right	8	1						4	Front Right	9	1						4	Front Right	13							4	Front Right	17	1
	Front Left	8	1							Front Left	8	1							Front Left	7								Front Left	10								Front Left	12	1
	Hindlimb Right	6								Hindlimb Right	7								Hindlimb Right	8								Hindlimb Right	7								Hindlimb Right	8
	Hindlimb Left	6								Hindlimb Left	7								Hindlimb Left	6	1							Hindlimb Left	6								Hindlimb Left	6
	Rat #:	11902	Date of Analysis:							Rat #:	11902	Date of Analysis:	W1						Rat #:	11902	Date of Analysis:	W2						Rat #:	11902	Date of Analysis:	W3						Rat #:	11902	Date of Analysis:	W4
Trial	Paw	Pass	Fail		Sum Trials				Trial	Paw	Pass	Fail		Sum Trials				Trial	Paw	Pass	Fail		Sum Trials				Trial	Paw	Pass	Fail		Sum Trials				Trial	Paw	Pass	Fail		Sum Trials
1	Front Right	6		Total FR					1	Front Right	9		Total FR					1	Front Right	6		Total FR					1	Front Right	4		Total FR					1	Front Right	5		Total FR
	Front Left	6	1	Pass	31					Front Left	7	1	Pass	30					Front Left	6		Pass	25					Front Left	4		Pass	29					Front Left	6	1	Pass	29
	Hindlimb Right	4		Fail	0					Hindlimb Right	5		Fail	0					Hindlimb Right	5		Fail	0					Hindlimb Right	4		Fail	1					Hindlimb Right	4		Fail	1
	Hindlimb Left	4								Hindlimb Left	5								Hindlimb Left	4								Hindlimb Left	3								Hindlimb Left	4
				Total FL									Total FL									Total FL									Total FL									Total FL
2	Front Right	5		Pass	30	0.909091			2	Front Right	7		Pass	27	0.931034			2	FR	5		Pass	25	0.961538			2	Front Right	8		Pass	25	0.925926			2	Front Right	9		Pass	28	0.903226
	Front Left	6		Fail	3					Front Left	6		Fail	2					FL	5		Fail	1					Front Left	7	1	Fail	2					Front Left	7	1	Fail	3
	Hindlimb Right	5								Hindlimb Right	4								HR	4								Hindlimb Right	6								Hindlimb Right	4
	Hindlimb Left	6		Total HR						Hindlimb Left	5		Total HR						HL	4		Total HR						Hindlimb Left	5		Total HR						Hindlimb Left	4		Total HR
				Pass	23								Pass	20								Pass	18								Pass	21								Pass	17
3	Front Right	8		Fail	0				3	Front Right	7		Fail	0				3	FR	7		Fail	0				3	Front Right	8	1	Fail	0				3	Front Right	6		Fail	0
	Front Left	8								Front Left	8								FL	8								Front Left	8								Front Left	7	1
	Hindlimb Right	5		Total HL						Hindlimb Right	6		Total HL						HR	5		Total HL						Hindlimb Right	6		Total HL						Hindlimb Right	4		Total HL
	Hindlimb Left	4		Pass	23					Hindlimb Left	5		Pass	19					HL	5		Pass	17					Hindlimb Left	5		Pass	18					Hindlimb Left	3		Pass	15
				Fail	0								Fail	0								Fail	0								Fail	0								Fail	0
4	Front Right	12							4	Front Right	7							4	FR	7							4	Front Right	9							4	Front Right	9	1
	Front Left	10	2							Front Left	6	1							FL	6	1							Front Left	6	1							Front Left	8
	Hindlimb Right	9								Hindlimb Right	5								HR	4								Hindlimb Right	5								Hindlimb Right	5
	Hindlimb Left	9								Hindlimb Left	4								HL	4								Hindlimb Left	5								Hindlimb Left	4
	Rat #:	11903	Date of Analysis:							Rat #:	11903	Date of Analysis:	W1						Rat #:	11903	Date of Analysis:	W2						Rat #:	11903	Date of Analysis:	W3						Rat #:	11903	Date of Analysis:	W4
Trial	Paw	Pass	Fail		Sum Trials				Trial	Paw	Pass	Fail		Sum Trials				Trial	Paw	Pass	Fail		Sum Trials				Trial	Paw	Pass	Fail		Sum Trials				Trial	Paw	Pass	Fail		Sum Trials
1	Front Right	6		Total FR					1	Front Right	7		Total FR					1	Front Right	5		Total FR					1	Front Right	5		Total FR					1	Front Right	6		Total FR
	Front Left	6		Pass	21					Front Left	5		Pass	25					Front Left	5		Pass	27					Front Left	6		Pass	32					Front Left	5	1	Pass	30
	Hindlimb Right	5		Fail	1					Hindlimb Right	5		Fail	1					Hindlimb Right	5		Fail	0					Hindlimb Right	5		Fail	0					Hindlimb Right	4		Fail	0
	Hindlimb Left	6								Hindlimb Left	5								Hindlimb Left	6								Hindlimb Left	6								Hindlimb Left	5
				Total FL									Total FL									Total FL									Total FL									Total FL
2	Front Right	5	1	Pass	20	0.909091			2	Front Right	6		Pass	22	0.88			2	Front Right	6		Pass	24	0.923077			2	Front Right	8		Pass	28	0.965517			2	Front Right	7		Pass	25	0.925926
	Front Left	5	1	Fail	2					Front Left	5		Fail	3					Front Left	6		Fail	2					Front Left	6		Fail	1					Front Left	6	1	Fail	2
	Hindlimb Right	5								Hindlimb Right	6								Hindlimb Right	5								Hindlimb Right	6								Hindlimb Right	5
	Hindlimb Left	6		Total HR						Hindlimb Left	5		Total HR						Hindlimb Left	6	1	Total HR						Hindlimb Left	5		Total HR						Hindlimb Left	5		Total HR
				Pass	21								Pass	22								Pass	23								Pass	22								Pass	21
3	Front Right	5		Fail	0				3	Front Right	5	1	Fail	0				3	Front Right	8		Fail	0				3	Front Right	12		Fail	0				3	Front Right	7		Fail	0
	Front Left	4	1							Front Left	5	2							Front Left	6	1							Front Left	9	1							Front Left	6
	Hindlimb Right	6		Total HL						Hindlimb Right	6		Total HL						Hindlimb Right	6		Total HL						Hindlimb Right	5		Total HL						Hindlimb Right	6		Total HL
	Hindlimb Left	6		Pass	23					Hindlimb Left	5	1	Pass	20					Hindlimb Left	7	1	Pass	26					Hindlimb Left	9	1	Pass	26					Hindlimb Left	6		Pass	22
				Fail	0								Fail	1								Fail	2								Fail	1								Fail	1
4	Front Right	5							4	Front Right	7							4	Front Right	8							4	Front Right	7							4	Front Right	10
	Front Left	5								Front Left	7	1							Front Left	7	1							Front Left	7								Front Left	8
	Hindlimb Right	5								Hindlimb Right	5								Hindlimb Right	7								Hindlimb Right	6								Hindlimb Right	6
	Hindlimb Left	5								Hindlimb Left	5								Hindlimb Left	7								Hindlimb Left	6								Hindlimb Left	6	1
	Rat #:	11932	Date of Analysis:							Rat #:	11932	Date of Analysis:	W1						Rat #:	11932	Date of Analysis:	W2						Rat #:	11932	Date of Analysis:	W3						Rat #:	11932	Date of Analysis:	W4
Trial	Paw	Pass	Fail		Sum Trials				Trial	Paw	Pass	Fail		Sum Trials				Trial	Paw	Pass	Fail		Sum Trials				Trial	Paw	Pass	Fail		Sum Trials				Trial	Paw	Pass	Fail		Sum Trials
1	Front Right	4		Total FR					1	Front Right	7		Total FR					1	Front Right	5		Total FR					1	Front Right	4		Total FR					1	Front Right	5		Total FR
	Front Left	5		Pass	19	0.904762				Front Left	8	1	Pass	31	0.96875				Front Left	4		Pass	23	1				Front Left	4		Pass	32	0.969697				Front Left	6		Pass	39	0.95122
	Hindlimb Right	4		Fail	2					Hindlimb Right	5		Fail	1					Hindlimb Right	5		Fail	0					Hindlimb Right	4		Fail	1					Hindlimb Right	4		Fail	2
	Hindlimb Left	5								Hindlimb Left	5								Hindlimb Left	5								Hindlimb Left	5								Hindlimb Left	5
				Total FL									Total FL									Total FL									Total FL									Total FL
2	Front Right	4		Pass	21				2	Front Right	8		Pass	31				2	Front Right	7		Pass	25				2	Front Right	7	1	Pass	28				2	Front Right	9		Pass	37
	Front Left	4	1	Fail	2					Front Left	7		Fail	2					Front Left	9	2	Fail	3					Front Left	7		Fail	1					Front Left	8		Fail	1
	Hindlimb Right	4								Hindlimb Right	6								Hindlimb Right	5								Hindlimb Right	5								Hindlimb Right	5
	Hindlimb Left	4		Total HR						Hindlimb Left	6		Total HR						Hindlimb Left	5	1	Total HR						Hindlimb Left	5		Total HR						Hindlimb Left	6		Total HR
				Pass	20								Pass	23								Pass	20								Pass	22								Pass	21
3	Front Right	3	2	Fail	0				3	Front Right	7		Fail	1				3	Front Right	5		Fail	0				3	Front Right	16		Fail	1				3	Front Right	11		Fail	1
	Front Left	5								Front Left	7								Front Left	6	1							Front Left	12								Front Left	11
	Hindlimb Right	5		Total HL						Hindlimb Right	5	1	Total HL						Hindlimb Right	5		Total HL						Hindlimb Right	6		Total HL						Hindlimb Right	5		Total HL
	Hindlimb Left	5		Pass	22					Hindlimb Left	5		Pass	25					Hindlimb Left	5		Pass	19					Hindlimb Left	7		Pass	25					Hindlimb Left	6		Pass	24
				Fail	0								Fail	1								Fail	1								Fail	0								Fail	0
4	Front Right	8							4	Front Right	9	1						4	Front Right	6							4	Front Right	5							4	Front Right	14	2
	Front Left	7	1							Front Left	9	1							Front Left	6								Front Left	5	1							Front Left	12	1
	Hindlimb Right	7								Hindlimb Right	7								Hindlimb Right	5								Hindlimb Right	7	1							Hindlimb Right	7	1
	Hindlimb Left	8								Hindlimb Left	9	1							Hindlimb Left	4								Hindlimb Left	8								Hindlimb Left	7
	Rat #:	11933	Date of Analysis:							Rat #:	11933	Date of Analysis:	W1						Rat #:	11933	Date of Analysis:	W2						Rat #:	11933	Date of Analysis:	W3						Rat #:	11933	Date of Analysis:	W4
Trial	Paw	Pass	Fail		Sum Trials				Trial	Paw	Pass	Fail		Sum Trials				Trial	Paw	Pass	Fail		Sum Trials				Trial	Paw	Pass	Fail		Sum Trials				Trial	Paw	Pass	Fail		Sum Trials
1	Front Right	6		Total FR					1	Front Right	6	1	Total FR					1	Front Right	5	1	Total FR					1	Front Right	5		Total FR					1	Front Right	7		Total FR
	Front Left	8		Pass	25	1				Front Left	7		Pass	22	0.916667				Front Left	6		Pass	22	0.956522				Front Left	4		Pass	22	1				Front Left	6	1	Pass	50	0.943396
	Hindlimb Right	5		Fail	0					Hindlimb Right	5		Fail	2					Hindlimb Right	4		Fail	1					Hindlimb Right	4		Fail	0					Hindlimb Right	4		Fail	3
	Hindlimb Left	5								Hindlimb Left	4								Hindlimb Left	4								Hindlimb Left	3								Hindlimb Left	4
				Total FL									Total FL									Total FL									Total FL									Total FL
2	Front Right	7		Pass	25				2	Front Right	4		Pass	22				2	Front Right	6		Pass	26				2	Front Right	5		Pass	20				2	Front Right	14	1	Pass	47
	Front Left	6		Fail	0					Front Left	4	1	Fail	1					Front Left	6		Fail	1					Front Left	4	1	Fail	2					Front Left	13	1	Fail	5
	Hindlimb Right	7								Hindlimb Right	4								Hindlimb Right	5	1							Hindlimb Right	5								Hindlimb Right	5	1
	Hindlimb Left	6		Total HR						Hindlimb Left	5		Total HR						Hindlimb Left	4		Total HR						Hindlimb Left	4		Total HR						Hindlimb Left	6		Total HR
				Pass	22								Pass	18								Pass	19								Pass	18								Pass	20
3	Front Right	6		Fail	1				3	Front Right	6		Fail	0				3	Front Right	5		Fail	1				3	Front Right	4		Fail	1				3	Front Right	13	1	Fail	1
	Front Left	6								Front Left	5								Front Left	7	1							Front Left	5								Front Left	15
	Hindlimb Right	5	1	Total HL						Hindlimb Right	5		Total HL						Hindlimb Right	5		Total HL						Hindlimb Right	4		Total HL						Hindlimb Right	5		Total HL
	Hindlimb Left	5		Pass	21					Hindlimb Left	5		Pass	19					Hindlimb Left	5		Pass	18					Hindlimb Left	4		Pass	16					Hindlimb Left	7		Pass	22
				Fail	1								Fail	0								Fail	0								Fail	0								Fail	0
4	Front Right	6							4	Front Right	6	1						4	Front Right	6							4	Front Right	8							4	Front Right	16	1
	Front Left	5								Front Left	6								Front Left	7								Front Left	7	1							Front Left	13	3
	Hindlimb Right	5								Hindlimb Right	4								Hindlimb Right	5								Hindlimb Right	5	1							Hindlimb Right	6
	Hindlimb Left	5	1							Hindlimb Left	5								Hindlimb Left	5								Hindlimb Left	5								Hindlimb Left	5
	Rat #:	11934	Date of Analysis:							Rat #:	11934	Date of Analysis:	W1						Rat #:	11934	Date of Analysis:	W2						Rat #:	11934	Date of Analysis:	W3						Rat #:	11934	Date of Analysis:	W4
Trial	Paw	Pass	Fail		Sum Trials				Trial	Paw	Pass	Fail		Sum Trials				Trial	Paw	Pass	Fail		Sum Trials				Trial	Paw	Pass	Fail		Sum Trials				Trial	Paw	Pass	Fail		Sum Trials
1	Front Right	6		Total FR					1	Front Right	6	1	Total FR					1	Front Right	5		Total FR					1	Front Right	6		Total FR					1	Front Right	5		Total FR
	Front Left	7		Pass	18					Front Left	7		Pass	25					Front Left	5		Pass	34					Front Left	6		Pass	32					Front Left	8	1	Pass	30
	Hindlimb Right	6		Fail	0					Hindlimb Right	5		Fail	2					Hindlimb Right	5		Fail	0					Hindlimb Right	5		Fail	3					Hindlimb Right	5		Fail	0
	Hindlimb Left	7								Hindlimb Left	4								Hindlimb Left	5								Hindlimb Left	5								Hindlimb Left	6
				Total FL									Total FL									Total FL									Total FL									Total FL
2	Front Right	6		Pass	20	1			2	Front Right	4		Pass	26	1			2	Front Right	10		Pass	34	0.944444			2	Front Right	6		Pass	28	0.933333			2	Front Right	7		Pass	28	0.933333
	Front Left	6		Fail	0					Front Left	5		Fail	0					Front Left	10	1	Fail	2					Front Left	7		Fail	2					Front Left	5	1	Fail	2
	Hindlimb Right	6								Hindlimb Right	5								Hindlimb Right	7								Hindlimb Right	6								Hindlimb Right	5
	Hindlimb Left	6		Total HR						Hindlimb Left	5		Total HR						Hindlimb Left	6		Total HR						Hindlimb Left	5		Total HR						Hindlimb Left	4		Total HR
				Pass	19								Pass	21								Pass	28								Pass	22								Pass	22
3	Front Right	6		Fail	0				3	Front Right	5	1	Fail	0				3	Front Right	11		Fail	0				3	Front Right	7		Fail	2				3	Front Right	7		Fail	0
	Front Left	7								Front Left	5								Front Left	11								Front Left	7	1							Front Left	6
	Hindlimb Right	7		Total HL						Hindlimb Right	4		Total HL						Hindlimb Right	9		Total HL						Hindlimb Right	5	2	Total HL						Hindlimb Right	6		Total HL
	Hindlimb Left	7		Pass	20					Hindlimb Left	5		Pass	21					Hindlimb Left	8		Pass	24					Hindlimb Left	5	1	Pass	22					Hindlimb Left	6		Pass	22
				Fail	0								Fail	1								Fail	0								Fail	1								Fail	0
4	Front Right								4	Front Right	10							4	Front Right	8							4	Front Right	13	3						4	Front Right	11
	Front Left									Front Left	9								Front Left	8	1							Front Left	8	1							Front Left	9
	Hindlimb Right									Hindlimb Right	7								Hindlimb Right	7								Hindlimb Right	6								Hindlimb Right	6
	Hindlimb Left									Hindlimb Left	7	1							Hindlimb Left	5								Hindlimb Left	7								Hindlimb Left	6
	Rat #:	11935	Date of Analysis:	Baseline						Rat #:	11935	Date of Analysis:	W1						Rat #:	11935	Date of Analysis:	W2						Rat #:	11935	Date of Analysis:	W3						Rat #:	11935	Date of Analysis:	W4
Trial	Paw	Pass	Fail		Sum Trials				Trial	Paw	Pass	Fail		Sum Trials				Trial	Paw	Pass	Fail		Sum Trials				Trial	Paw	Pass	Fail		Sum Trials				Trial	Paw	Pass	Fail		Sum Trials
1	Front Right	8	2	Total FR					1	Front Right	4	1	Total FR					1	Front Right	5		Total FR					1	Front Right	5		Total FR					1	Front Right	4		Total FR
	Front Left	9		Pass	33					Front Left	5		Pass	24					Front Left	5		Pass	33					Front Left	4	1	Pass	24					Front Left	4		Pass	31
	Hindlimb Right	8		Fail	4					Hindlimb Right	5		Fail	2					Hindlimb Right	5		Fail	0					Hindlimb Right	4		Fail	1					Hindlimb Right	4		Fail	0
	Hindlimb Left	9								Hindlimb Left	5								Hindlimb Left	5								Hindlimb Left	4								Hindlimb Left	3
				Total FL									Total FL									Total FL									Total FL									Total FL
2	Front Right	7		Pass	31	0.96875			2	Front Right	4	1	Pass	23	0.958333			2	Front Right	7		Pass	28	1			2	Front Right	5		Pass	25	0.961538			2	Front Right	9		Pass	26	0.896552
	Front Left	8		Fail	1					Front Left	5		Fail	1					Front Left	6		Fail	0					Front Left	7		Fail	1					Front Left	6	1	Fail	3
	Hindlimb Right	7								Hindlimb Right	5								Hindlimb Right	6								Hindlimb Right	5								Hindlimb Right	7	1
	Hindlimb Left	7		Total HR						Hindlimb Left	4		Total HR						Hindlimb Left	5		Total HR						Hindlimb Left	4		Total HR						Hindlimb Left	6		Total HR
				Pass	31								Pass	21								Pass	22								Pass	20								Pass	23
3	Front Right	8	1	Fail	0				3	Front Right	7		Fail	0				3	Front Right	11		Fail	0				3	Front Right	9		Fail	0				3	Front Right	9		Fail	1
	Front Left	7	1							Front Left	7								Front Left	9								Front Left	8								Front Left	6	1
	Hindlimb Right	7		Total HL						Hindlimb Right	5		Total HL						Hindlimb Right	6		Total HL						Hindlimb Right	6		Total HL						Hindlimb Right	5		Total HL
	Hindlimb Left	6		Pass	29					Hindlimb Left	5		Pass	19					Hindlimb Left	8		Pass	25					Hindlimb Left	6		Pass	19					Hindlimb Left	5		Pass	20
				Fail	0								Fail	0								Fail	0								Fail	0								Fail	0
4	Front Right	10	1						4	Front Right	9							4	Front Right	10							4	Front Right	5	1						4	Front Right	9
	Front Left	7								Front Left	6	1							Front Left	8								Front Left	6								Front Left	10	1
	Hindlimb Right	9								Hindlimb Right	6								Hindlimb Right	5								Hindlimb Right	5								Hindlimb Right	7
	Hindlimb Left	7								Hindlimb Left	5								Hindlimb Left	7								Hindlimb Left	5								Hindlimb Left	6
	Rat #:	11936	Date of Analysis:	Baseline						Rat #:	11936	Date of Analysis:	W1						Rat #:	11936	Date of Analysis:	W2						Rat #:	11936	Date of Analysis:	W3						Rat #:	11936	Date of Analysis:	W4
Trial	Paw	Pass	Fail		Sum Trials				Trial	Paw	Pass	Fail		Sum Trials				Trial	Paw	Pass	Fail		Sum Trials				Trial	Paw	Pass	Fail		Sum Trials				Trial	Paw	Pass	Fail		Sum Trials
1	Front Right	6	2	Total FR					1	Front Right	9		Total FR					1	Front Right	9	1	Total FR					1	Front Right	9		Total FR					1	Front Right	9		Total FR
	Front Left	9		Pass	30	0.9375				Front Left	9	1	Pass	30	0.967742				Front Left	15		Pass	34	0.918919				Front Left	11	1	Pass	35	0.875				Front Left	10	1	Pass	37	0.973684
	Hindlimb Right	6		Fail	2					Hindlimb Right	6	1	Fail	1					Hindlimb Right	5	1	Fail	3					Hindlimb Right	6	1	Fail	5					Hindlimb Right	5		Fail	1
	Hindlimb Left	5								Hindlimb Left	5								Hindlimb Left	8								Hindlimb Left	7								Hindlimb Left	7
				Total FL									Total FL									Total FL									Total FL									Total FL
2	Front Right	9		Pass	35				2	Front Right	8		Pass	33				2	Front Right	7	1	Pass	43				2	Front Right	6	1	Pass	44				2	Front Right	6	1	Pass	46
	Front Left	10		Fail	1					Front Left	6	1	Fail	4					Front Left	9		Fail	1					Front Left	8	1	Fail	2					Front Left	9		Fail	3
	Hindlimb Right	8								Hindlimb Right	5								Hindlimb Right	7								Hindlimb Right	4								Hindlimb Right	6
	Hindlimb Left	7		Total HR						Hindlimb Left	6		Total HR						Hindlimb Left	8		Total HR						Hindlimb Left	5		Total HR						Hindlimb Left	5		Total HR
				Pass	28								Pass	22								Pass	25								Pass	22								Pass	24
3	Front Right	7		Fail	1				3	Front Right	6	1	Fail	1				3	Front Right	9		Fail	1				3	Front Right	10	1	Fail	2				3	Front Right	15		Fail	0
	Front Left	8	1							Front Left	10	1							Front Left	12								Front Left	13								Front Left	15	1
	Hindlimb Right	8	1	Total HL						Hindlimb Right	6		Total HL						Hindlimb Right	7		Total HL						Hindlimb Right	5		Total HL						Hindlimb Right	7		Total HL
	Hindlimb Left	7		Pass	24					Hindlimb Left	6		Pass	25					Hindlimb Left	8		Pass	31					Hindlimb Left	5		Pass	24					Hindlimb Left	9		Pass	28
				Fail	0								Fail	0								Fail	0								Fail	0								Fail	0
4	Front Right	8							4	Front Right	7							4	Front Right	9	1						4	Front Right	10	3						4	Front Right	7
	Front Left	8								Front Left	8	1							Front Left	7	1							Front Left	12								Front Left	12	1
	Hindlimb Right	6								Hindlimb Right	5								Hindlimb Right	6								Hindlimb Right	7	1							Hindlimb Right	6
	Hindlimb Left	5								Hindlimb Left	8								Hindlimb Left	7								Hindlimb Left	7								Hindlimb Left	7
	Rat #:	11938	Date of Analysis:	Baseline						Rat #:	11938	Date of Analysis:	W1						Rat #:	11938	Date of Analysis:	W2						Rat #:	11938	Date of Analysis:	W3						Rat #:	11938	Date of Analysis:	W4
Trial	Paw	Pass	Fail		Sum Trials				Trial	Paw	Pass	Fail		Sum Trials				Trial	Paw	Pass	Fail		Sum Trials				Trial	Paw	Pass	Fail		Sum Trials				Trial	Paw	Pass	Fail		Sum Trials
1	Front Right	5	1	Total FR					1	Front Right	5		Total FR					1	Front Right	5		Total FR					1	Front Right	6		Total FR					1	Front Right	5		Total FR
	Front Left	7		Pass	23	0.958333				Front Left	4		Pass	19	0.904762				Front Left	5		Pass	23	0.958333				Front Left	6		Pass	21	1				Front Left	3	1	Pass	21	1
	Hindlimb Right	5		Fail	1					Hindlimb Right	5		Fail	2					Hindlimb Right	4		Fail	1					Hindlimb Right	4		Fail	0					Hindlimb Right	5		Fail	0
	Hindlimb Left	6								Hindlimb Left	5								Hindlimb Left	4								Hindlimb Left	4								Hindlimb Left	4
				Total FL									Total FL									Total FL									Total FL									Total FL
2	Front Right	6		Pass	25				2	Front Right	5	1	Pass	20				2	Front Right	5		Pass	20				2	Front Right	4		Pass	22				2	Front Right	4		Pass	15
	Front Left	5		Fail	1					Front Left	5		Fail	0					Front Left	4		Fail	2					Front Left	5		Fail	0					Front Left	3	1	Fail	3
	Hindlimb Right	6								Hindlimb Right	5								Hindlimb Right	4								Hindlimb Right	4								Hindlimb Right	4
	Hindlimb Left	5		Total HR						Hindlimb Left	4		Total HR						Hindlimb Left	4		Total HR						Hindlimb Left	4		Total HR						Hindlimb Left	4		Total HR
				Pass	22								Pass	20								Pass	17								Pass	18								Pass	19
3	Front Right	6		Fail	0				3	Front Right	5		Fail	0				3	Front Right	4		Fail	0				3	Front Right	6		Fail	0				3	Front Right	7		Fail	0
	Front Left	6								Front Left	5								Front Left	4	1							Front Left	6								Front Left	5	1
	Hindlimb Right	6		Total HL						Hindlimb Right	5		Total HL						Hindlimb Right	4		Total HL						Hindlimb Right	5		Total HL						Hindlimb Right	5		Total HL
	Hindlimb Left	6		Pass	21					Hindlimb Left	5		Pass	19					Hindlimb Left	5		Pass	18					Hindlimb Left	5		Pass	18					Hindlimb Left	4		Pass	16
				Fail	1								Fail	0								Fail	0								Fail	0								Fail	0
4	Front Right	6							4	Front Right	4	1						4	Front Right	9	1						4	Front Right	5							4	Front Right	5
	Front Left	7	1							Front Left	6								Front Left	7	1							Front Left	5								Front Left	4
	Hindlimb Right	5								Hindlimb Right	5								Hindlimb Right	5								Hindlimb Right	5								Hindlimb Right	5
	Hindlimb Left	4	1							Hindlimb Left	5								Hindlimb Left	5								Hindlimb Left	5								Hindlimb Left	4
	Rat #:	11921	Date of Analysis:	Baseline						Rat #:	11921	Date of Analysis:	W1						Rat #:	11921	Date of Analysis:	W2						Rat #:	11921	Date of Analysis:	W3						Rat #:	11921	Date of Analysis:	W4
Trial	Paw	Pass	Fail		Sum Trials				Trial	Paw	Pass	Fail		Sum Trials				Trial	Paw	Pass	Fail		Sum Trials				Trial	Paw	Pass	Fail		Sum Trials				Trial	Paw	Pass	Fail		Sum Trials
1	Front Right	6		Total FR					1	Front Right	7	1	Total FR					1	Front Right	4	1	Total FR					1	Front Right	7		Total FR					1	Front Right	6	2	Total FR
	Front Left	7		Pass	39	0.975				Front Left	8		Pass	28	0.965517				Front Left	6		Pass	22	0.88				Front Left	6		Pass	27	0.964286				Front Left	6		Pass	27	0.870968
	Hindlimb Right	6		Fail	1					Hindlimb Right	5		Fail	1					Hindlimb Right	5		Fail	3					Hindlimb Right	4		Fail	1					Hindlimb Right	5		Fail	4
	Hindlimb Left	6								Hindlimb Left	5	1							Hindlimb Left	5								Hindlimb Left	4								Hindlimb Left	5
				Total FL									Total FL									Total FL									Total FL									Total FL
2	Front Right	10		Pass	41				2	Front Right	7		Pass	28				2	Front Right	5		Pass	28				2	Front Right	6	1	Pass	27				2	Front Right	5	2	Pass	27
	Front Left	10		Fail	2					Front Left	7	1	Fail	1					Front Left	6		Fail	1					Front Left	7		Fail	0					Front Left	8		Fail	1
	Hindlimb Right	7								Hindlimb Right	5								Hindlimb Right	5								Hindlimb Right	4								Hindlimb Right	5
	Hindlimb Left	7		Total HR						Hindlimb Left	5		Total HR						Hindlimb Left	5		Total HR						Hindlimb Left	4	1	Total HR						Hindlimb Left	5		Total HR
				Pass	31								Pass	21								Pass	22								Pass	17								Pass	23
3	Front Right	10	1	Fail	2				3	Front Right	7		Fail	0				3	Front Right	5	1	Fail	0				3	Front Right	7		Fail	0				3	Front Right	7		Fail	0
	Front Left	11								Front Left	6								Front Left	7	1							Front Left	7								Front Left	6	1
	Hindlimb Right	8		Total HL						Hindlimb Right	5		Total HL						Hindlimb Right	6		Total HL						Hindlimb Right	4		Total HL						Hindlimb Right	6		Total HL
	Hindlimb Left	8		Pass	29					Hindlimb Left	6		Pass	22					Hindlimb Left	5		Pass	20					Hindlimb Left	4		Pass	17					Hindlimb Left	5		Pass	20
				Fail	0								Fail	1								Fail	0								Fail	1								Fail	0
4	Front Right	13							4	Front Right	7							4	Front Right	8	1						4	Front Right	7							4	Front Right	9
	Front Left	13	2							Front Left	7								Front Left	9								Front Left	7								Front Left	7
	Hindlimb Right	10	2							Hindlimb Right	6								Hindlimb Right	6								Hindlimb Right	5								Hindlimb Right	7
	Hindlimb Left	8								Hindlimb Left	6								Hindlimb Left	5								Hindlimb Left	5								Hindlimb Left	5
	Rat #:	11922	Date of Analysis:	Baseline						Rat #:	11922	Date of Analysis:	W1						Rat #:	11922	Date of Analysis:	W2						Rat #:	11922	Date of Analysis:	W3						Rat #:	11922	Date of Analysis:	W4
Trial	Paw	Pass	Fail		Sum Trials				Trial	Paw	Pass	Fail		Sum Trials				Trial	Paw	Pass	Fail		Sum Trials				Trial	Paw	Pass	Fail		Sum Trials				Trial	Paw	Pass	Fail		Sum Trials
1	Front Right	6		Total FR					1	Front Right	11		Total FR					1	Front Right	7	1	Total FR					1	Front Right	6		Total FR					1	Front Right	6		Total FR
	Front Left	6	1	Pass	23	1				Front Left	9		Pass	42	0.913043				Front Left	6	2	Pass	23	0.851852				Front Left	5	1	Pass	44	0.956522				Front Left	6		Pass	29	1
	Hindlimb Right	6		Fail	0					Hindlimb Right	5	1	Fail	4					Hindlimb Right	4		Fail	4					Hindlimb Right	5		Fail	2					Hindlimb Right	4		Fail	0
	Hindlimb Left	6								Hindlimb Left	6								Hindlimb Left	5								Hindlimb Left	5								Hindlimb Left	3
				Total FL									Total FL									Total FL									Total FL									Total FL
2	Front Right	6		Pass	22				2	Front Right	8	1	Pass	28				2	Front Right	1	1	Pass	29				2	Front Right	8	1	Pass	37				2	Front Right	9		Pass	24
	Front Left	5		Fail	1					Front Left	5	1	Fail	5					Front Left	9	1	Fail	5					Front Left	8	2	Fail	6					Front Left	6	1	Fail	4
	Hindlimb Right	6								Hindlimb Right	5								Hindlimb Right	6								Hindlimb Right	6								Hindlimb Right	6
	Hindlimb Left	5		Total HR						Hindlimb Left	4		Total HR						Hindlimb Left	6		Total HR						Hindlimb Left	4	1	Total HR						Hindlimb Left	4		Total HR
				Pass	22								Pass	25								Pass	22								Pass	29								Pass	19
3	Front Right	5		Fail	0				3	Front Right	15	1	Fail	2				3	Front Right	9	1	Fail	0				3	Front Right	7		Fail	1				3	Front Right	8		Fail	0
	Front Left	6								Front Left	9	1							Front Left	8	1							Front Left	7								Front Left	7	2
	Hindlimb Right	5		Total HL						Hindlimb Right	10	1	Total HL						Hindlimb Right	7		Total HL						Hindlimb Right	5		Total HL						Hindlimb Right	4		Total HL
	Hindlimb Left	6		Pass	22					Hindlimb Left	6	1	Pass	21					Hindlimb Left	5		Pass	22					Hindlimb Left	5		Pass	21					Hindlimb Left	4		Pass	16
				Fail	0								Fail	1								Fail	1								Fail	2								Fail	0
4	Front Right	6							4	Front Right	8	2						4	Front Right	6	1						4	Front Right	23	1						4	Front Right	6
	Front Left	5								Front Left	5	3							Front Left	6	1							Front Left	17	3							Front Left	5	1
	Hindlimb Right	5								Hindlimb Right	5								Hindlimb Right	5								Hindlimb Right	13	1							Hindlimb Right	5
	Hindlimb Left	5								Hindlimb Left	5								Hindlimb Left	6	1							Hindlimb Left	7	1							Hindlimb Left	5
	Rat #:	11923	Date of Analysis:	Baseline						Rat #:	11923	Date of Analysis:	W1						Rat #:	11923	Date of Analysis:	W2						Rat #:	11923	Date of Analysis:	W3						Rat #:	11923	Date of Analysis:	W4
Trial	Paw	Pass	Fail		Sum Trials				Trial	Paw	Pass	Fail		Sum Trials				Trial	Paw	Pass	Fail		Sum Trials				Trial	Paw	Pass	Fail		Sum Trials				Trial	Paw	Pass	Fail		Sum Trials
1	Front Right	8	1	Total FR					1	Front Right	7	2	Total FR					1	Front Right	7		Total FR					1	Front Right	6		Total FR					1	Front Right	7	1	Total FR
	Front Left	7	2	Pass	31	0.96875				Front Left	9		Pass	27	0.84375				Front Left	9		Pass	29	0.966667				Front Left	6		Pass	25	0.925926				Front Left	8		Pass	33	0.916667
	Hindlimb Right	5		Fail	1					Hindlimb Right	5	1	Fail	5					Hindlimb Right	5	1	Fail	1					Hindlimb Right	4	1	Fail	2					Hindlimb Right	5		Fail	3
	Hindlimb Left	4								Hindlimb Left	6								Hindlimb Left	6								Hindlimb Left	5								Hindlimb Left	5	1
				Total FL									Total FL									Total FL									Total FL									Total FL
2	Front Right	6		Pass	30				2	Front Right	8	1	Pass	33				2	Front Right	7		Pass	33				2	Front Right	5	1	Pass	28				2	Front Right	9		Pass	34
	Front Left	7	1	Fail	4					Front Left	10		Fail	0					Front Left	8		Fail	2					Front Left	6		Fail	0					Front Left	7		Fail	0
	Hindlimb Right	5								Hindlimb Right	4								Hindlimb Right	5								Hindlimb Right	5								Hindlimb Right	5
	Hindlimb Left	5		Total HR						Hindlimb Left	6		Total HR						Hindlimb Left	6		Total HR						Hindlimb Left	4		Total HR						Hindlimb Left	4		Total HR
				Pass	20								Pass	19								Pass	20								Pass	17								Pass	19
3	Front Right	10		Fail	1				3	Front Right	6	1	Fail	1				3	Front Right	8		Fail	1				3	Front Right	7	1	Fail	1				3	Front Right	8		Fail	0
	Front Left	9	1							Front Left	7								Front Left	8	1							Front Left	7								Front Left	8
	Hindlimb Right	5	1	Total HL						Hindlimb Right	5		Total HL						Hindlimb Right	4		Total HL						Hindlimb Right	4		Total HL						Hindlimb Right	4		Total HL
	Hindlimb Left	5	1	Pass	20					Hindlimb Left	4	1	Pass	21					Hindlimb Left	6	1	Pass	23					Hindlimb Left	5		Pass	19					Hindlimb Left	4		Pass	19
				Fail	1								Fail	1								Fail	1								Fail	0								Fail	2
4	Front Right	7							4	Front Right	6	1						4	Front Right	7	1						4	Front Right	7							4	Front Right	9	2
	Front Left	7								Front Left	7								Front Left	8	1							Front Left	9								Front Left	11
	Hindlimb Right	5								Hindlimb Right	5								Hindlimb Right	6								Hindlimb Right	4								Hindlimb Right	5
	Hindlimb Left	6								Hindlimb Left	5								Hindlimb Left	5								Hindlimb Left	5								Hindlimb Left	6	1
	Rat #:	11925	Date of Analysis:	Baseline						Rat #:	11925	Date of Analysis:	W1						Rat #:	11925	Date of Analysis:	W2						Rat #:	11925	Date of Analysis:	W3						Rat #:	11925	Date of Analysis:	W4
Trial	Paw	Pass	Fail		Sum Trials				Trial	Paw	Pass	Fail		Sum Trials				Trial	Paw	Pass	Fail		Sum Trials				Trial	Paw	Pass	Fail		Sum Trials				Trial	Paw	Pass	Fail		Sum Trials
1	Front Right	6		Total FR					1	Front Right	6		Total FR					1	Front Right	6		Total FR					1	Front Right	6	1	Total FR					1	Front Right	8		Total FR
	Front Left	6	1	Pass	27					Front Left	7	1	Pass	27					Front Left	7		Pass	34					Front Left	7		Pass	37					Front Left	7		Pass	44
	Hindlimb Right	5		Fail	0					Hindlimb Right	5		Fail	3					Hindlimb Right	5		Fail	1					Hindlimb Right	5		Fail	2					Hindlimb Right	5		Fail	1
	Hindlimb Left	5	1							Hindlimb Left	5								Hindlimb Left	6								Hindlimb Left	5								Hindlimb Left	5
				Total FL									Total FL									Total FL									Total FL									Total FL
2	Front Right	6		Pass	28	0.965517			2	Front Right	6	1	Pass	29	0.966667			2	Front Right	11		Pass	40	1			2	Front Right	9		Pass	39	0.975			2	Front Right	10		Pass	47	0.979167
	Front Left	6		Fail	1					Front Left	6		Fail	1					Front Left	13		Fail	0					Front Left	10		Fail	1					Front Left	14		Fail	1
	Hindlimb Right	5								Hindlimb Right	6								Hindlimb Right	6								Hindlimb Right	6								Hindlimb Right	6
	Hindlimb Left	6		Total HR						Hindlimb Left	5		Total HR						Hindlimb Left	6		Total HR						Hindlimb Left	6	2	Total HR						Hindlimb Left	8		Total HR
				Pass	22								Pass	24								Pass	28								Pass	24								Pass	27
3	Front Right	5		Fail	0				3	Front Right	7	1	Fail	0				3	Front Right	8	1	Fail	0				3	Front Right	11		Fail	0				3	Front Right	15	1	Fail	0
	Front Left	7								Front Left	8								Front Left	11								Front Left	11								Front Left	17
	Hindlimb Right	7		Total HL						Hindlimb Right	6		Total HL						Hindlimb Right	10		Total HL						Hindlimb Right	6		Total HL						Hindlimb Right	9		Total HL
	Hindlimb Left	7		Pass	23					Hindlimb Left	6		Pass	22					Hindlimb Left	6		Pass	25					Hindlimb Left	7	1	Pass	24					Hindlimb Left	8		Pass	28
				Fail	1								Fail	0								Fail	0								Fail	5								Fail	0
4	Front Right	10							4	Front Right	8	1						4	Front Right	9							4	Front Right	11	1						4	Front Right	11
	Front Left	9								Front Left	8								Front Left	9								Front Left	11	1							Front Left	9	1
	Hindlimb Right	5								Hindlimb Right	7								Hindlimb Right	7								Hindlimb Right	7								Hindlimb Right	7
	Hindlimb Left	5								Hindlimb Left	6								Hindlimb Left	7								Hindlimb Left	6	2							Hindlimb Left	7
	Rat #:	11926	Date of Analysis:	Baseline						Rat #:	11926	Date of Analysis:	W1						Rat #:	11926	Date of Analysis:	W2						Rat #:	11926	Date of Analysis:	W3						Rat #:	11926	Date of Analysis:	W4
Trial	Paw	Pass	Fail		Sum Trials				Trial	Paw	Pass	Fail		Sum Trials				Trial	Paw	Pass	Fail		Sum Trials				Trial	Paw	Pass	Fail		Sum Trials				Trial	Paw	Pass	Fail		Sum Trials
1	Front Right	5		Total FR					1	Front Right	5		Total FR					1	Front Right	5		Total FR					1	Front Right	5		Total FR					1	Front Right	5	1	Total FR
	Front Left	6		Pass	25					Front Left	5		Pass	31					Front Left	5		Pass	24					Front Left	5	1	Pass	27					Front Left	4	1	Pass	18
	Hindlimb Right	5		Fail	0					Hindlimb Right	4		Fail	0					Hindlimb Right	4		Fail	0					Hindlimb Right	4		Fail	1					Hindlimb Right	5		Fail	1
	Hindlimb Left	6								Hindlimb Left	4								Hindlimb Left	5								Hindlimb Left	5								Hindlimb Left	4
				Total FL									Total FL									Total FL									Total FL									Total FL
2	Front Right	6		Pass	29	1			2	Front Right	9		Pass	28	0.933333			2	Front Right	5		Pass	22	0.956522			2	Front Right	8		Pass	26	0.962963			2	Front Right	13		Pass	17	0.85
	Front Left	8		Fail	0					Front Left	8		Fail	2					Front Left	4		Fail	1					Front Left	7		Fail	1					Front Left	13	2	Fail	3
	Hindlimb Right	6								Hindlimb Right	6								Hindlimb Right	5								Hindlimb Right	6								Hindlimb Right	6
	Hindlimb Left	7		Total HR						Hindlimb Left	6		Total HR						Hindlimb Left	5		Total HR						Hindlimb Left	6		Total HR						Hindlimb Left	6		Total HR
				Pass	22								Pass	20								Pass	19								Pass	22								Pass	11
3	Front Right	8		Fail	0				3	Front Right	8		Fail	0				3	Front Right	8		Fail	0				3	Front Right	8	1	Fail	0				3	Front Right			Fail	0
	Front Left	7								Front Left	8								Front Left	8								Front Left	6								Front Left
	Hindlimb Right	6		Total HL						Hindlimb Right	5		Total HL						Hindlimb Right	5		Total HL						Hindlimb Right	6		Total HL						Hindlimb Right	would not cross the ladder		Total HL
	Hindlimb Left	7		Pass	25					Hindlimb Left	6		Pass	21					Hindlimb Left	6		Pass	21					Hindlimb Left	6		Pass	22					Hindlimb Left	after 2 crossings		Pass	10
				Fail	0								Fail	0								Fail	0								Fail	0								Fail	0
4	Front Right	6							4	Front Right	9							4	Front Right	6							4	Front Right	6							4	Front Right
	Front Left	8								Front Left	7	2							Front Left	5	1							Front Left	8								Front Left
	Hindlimb Right	5								Hindlimb Right	5								Hindlimb Right	5								Hindlimb Right	6								Hindlimb Right
	Hindlimb Left	5								Hindlimb Left	5								Hindlimb Left	5								Hindlimb Left	5								Hindlimb Left
	Rat #:	11930	Date of Analysis:	Baseline						Rat #:	11930	Date of Analysis:	W1						Rat #:	11930	Date of Analysis:	W2						Rat #:	11930	Date of Analysis:	W3						Rat #:	11930	Date of Analysis:	W4
Trial	Paw	Pass	Fail		Sum Trials				Trial	Paw	Pass	Fail		Sum Trials				Trial	Paw	Pass	Fail		Sum Trials				Trial	Paw	Pass	Fail		Sum Trials				Trial	Paw	Pass	Fail		Sum Trials
1	Front Right	5		Total FR					1	Front Right	7		Total FR					1	Front Right	6		Total FR					1	Front Right	6		Total FR					1	Front Right	5		Total FR
	Front Left	5	2	Pass	22					Front Left	9		Pass	26					Front Left	5	1	Pass	26					Front Left	8		Pass	27					Front Left	4		Pass	24
	Hindlimb Right	6		Fail	1					Hindlimb Right	5		Fail	1					Hindlimb Right	5		Fail	0					Hindlimb Right	5		Fail	0					Hindlimb Right	5		Fail	2
	Hindlimb Left	6								Hindlimb Left	5								Hindlimb Left	4								Hindlimb Left	4	1							Hindlimb Left	4
				Total FL									Total FL									Total FL									Total FL									Total FL
2	Front Right			Pass	21	0.913043			2	Front Right	6		Pass	29	0.935484			2	Front Right	5		Pass	26	0.83871			2	Front Right	7		Pass	30	1			2	Front Right	5	2	Pass	25	0.892857
	Front Left			Fail	2					Front Left	6	1	Fail	2					Front Left	7	2	Fail	5					Front Left	8		Fail	0					Front Left	7	2	Fail	3
	Hindlimb Right									Hindlimb Right	6								Hindlimb Right	5								Hindlimb Right	5								Hindlimb Right	5	2
	Hindlimb Left			Total HR						Hindlimb Left	5		Total HR						Hindlimb Left	5	1	Total HR						Hindlimb Left	6		Total HR						Hindlimb Left	5		Total HR
				Pass	20								Pass	23								Pass	23								Pass	22								Pass	21
3	Front Right	8		Fail	0				3	Front Right	6		Fail	0				3	Front Right	9		Fail	0				3	Front Right	9		Fail	0				3	Front Right	8		Fail	3
	Front Left	8								Front Left	8								Front Left	9								Front Left	8								Front Left	7
	Hindlimb Right	6		Total HL						Hindlimb Right	6		Total HL						Hindlimb Right	7		Total HL						Hindlimb Right	6		Total HL						Hindlimb Right	5	1	Total HL
	Hindlimb Left	8		Pass	22					Hindlimb Left	6		Pass	22					Hindlimb Left	5	1	Pass	19					Hindlimb Left	5		Pass	21					Hindlimb Left	7		Pass	20
				Fail	0								Fail	0								Fail	2								Fail	1								Fail	2
4	Front Right	9	1						4	Front Right	7	1						4	Front Right	6							4	Front Right	5							4	Front Right	6
	Front Left	8								Front Left	6	1							Front Left	5	2							Front Left	6								Front Left	7	1
	Hindlimb Right	8								Hindlimb Right	6								Hindlimb Right	6								Hindlimb Right	6								Hindlimb Right	6
	Hindlimb Left	8								Hindlimb Left	6								Hindlimb Left	5								Hindlimb Left	6								Hindlimb Left	4	2
	Rat #:	11931	Date of Analysis:	Baseline						Rat #:	11931	Date of Analysis:	W1						Rat #:	11931	Date of Analysis:	W2						Rat #:	11931	Date of Analysis:	W3						Rat #:	11931	Date of Analysis:	W4
Trial	Paw	Pass	Fail		Sum Trials				Trial	Paw	Pass	Fail		Sum Trials				Trial	Paw	Pass	Fail		Sum Trials				Trial	Paw	Pass	Fail		Sum Trials				Trial	Paw	Pass	Fail		Sum Trials
1	Front Right	5		Total FR					1	Front Right	5		Total FR					1	Front Right	5		Total FR					1	Front Right	6		Total FR					1	Front Right	5		Total FR
	Front Left	5		Pass	22	0.916667				Front Left	6	1	Pass	19	0.863636				Front Left	5	1	Pass	22	0.956522				Front Left	6		Pass	23	0.958333				Front Left	6		Pass	24	0.888889
	Hindlimb Right	6		Fail	2					Hindlimb Right	4		Fail	3					Hindlimb Right	4		Fail	1					Hindlimb Right	5		Fail	1					Hindlimb Right	5		Fail	3
	Hindlimb Left	4								Hindlimb Left	4								Hindlimb Left	4								Hindlimb Left	4								Hindlimb Left	5
				Total FL									Total FL									Total FL									Total FL									Total FL
2	Front Right	6	1	Pass	23				2	Front Right	5		Pass	22				2	Front Right	5		Pass	25				2	Front Right	6		Pass	23				2	Front Right	5	2	Pass	26
	Front Left	7	1	Fail	2					Front Left	5		Fail	1					Front Left	5		Fail	1					Front Left	6		Fail	0					Front Left	6	1	Fail	2
	Hindlimb Right	5								Hindlimb Right	5								Hindlimb Right	5								Hindlimb Right	4								Hindlimb Right	4	1
	Hindlimb Left	6		Total HR						Hindlimb Left	6		Total HR						Hindlimb Left	4	1	Total HR						Hindlimb Left	5		Total HR						Hindlimb Left	5		Total HR
				Pass	22								Pass	20								Pass	19								Pass	18								Pass	19
3	Front Right	6	1	Fail	0				3	Front Right	5	1	Fail	0				3	Front Right	6	1	Fail	0				3	Front Right	6	1	Fail	0				3	Front Right	5		Fail	1
	Front Left	6								Front Left	6								Front Left	9								Front Left	6								Front Left	5	1
	Hindlimb Right	6		Total HL						Hindlimb Right	6		Total HL						Hindlimb Right	5		Total HL						Hindlimb Right	5		Total HL						Hindlimb Right	5		Total HL
	Hindlimb Left	6		Pass	21					Hindlimb Left	6		Pass	21					Hindlimb Left	5		Pass	18					Hindlimb Left	4	1	Pass	18					Hindlimb Left	4		Pass	20
				Fail	0								Fail	0								Fail	1								Fail	2								Fail	0
4	Front Right	5							4	Front Right	4	2						4	Front Right	6							4	Front Right	5							4	Front Right	9	1
	Front Left	5	1							Front Left	5								Front Left	6								Front Left	5								Front Left	9
	Hindlimb Right	5								Hindlimb Right	5								Hindlimb Right	5								Hindlimb Right	4								Hindlimb Right	5
	Hindlimb Left	5								Hindlimb Left	5								Hindlimb Left	5								Hindlimb Left	5	1							Hindlimb Left	6
	Rat #:	11904	Date of Analysis:	Baseline						Rat #:	11904	Date of Analysis:	W1						Rat #:	11904	Date of Analysis:	W2						Rat #:	11904	Date of Analysis:	W3						Rat #:	11904	Date of Analysis:	W4
Trial	Paw	Pass	Fail		Sum Trials				Trial	Paw	Pass	Fail		Sum Trials				Trial	Paw	Pass	Fail		Sum Trials				Trial	Paw	Pass	Fail		Sum Trials				Trial	Paw	Pass	Fail		Sum Trials
1	Front Right	6		Total FR					1	Front Right	5	1	Total FR					1	Front Right	5		Total FR					1	Front Right	4		Total FR					1	Front Right	4	1	Total FR
	Front Left	6	1	Pass	23	0.92				Front Left	6		Pass	18	0.818182				Front Left	6		Pass	19	0.904762				Front Left	5		Pass	17	0.894737				Front Left	4	1	Pass	21	0.875
	Hindlimb Right	4	1	Fail	2					Hindlimb Right	6		Fail	4					Hindlimb Right	5		Fail	2					Hindlimb Right	4		Fail	2					Hindlimb Right	5		Fail	3
	Hindlimb Left	4								Hindlimb Left	5								Hindlimb Left	5								Hindlimb Left	5								Hindlimb Left	4
				Total FL									Total FL									Total FL									Total FL									Total FL
2	Front Right	6		Pass	22				2	Front Right	4	2	Pass	24				2	Front Right	3	1	Pass	23				2	Front Right	4		Pass	21				2	Front Right	6	1	Pass	25
	Front Left	5		Fail	2					Front Left	7	1	Fail	3					Front Left	5		Fail	0					Front Left	4		Fail	0					Front Left	6	1	Fail	2
	Hindlimb Right	6								Hindlimb Right	6								Hindlimb Right	5								Hindlimb Right	4								Hindlimb Right	4
	Hindlimb Left	5		Total HR						Hindlimb Left	6		Total HR						Hindlimb Left	5		Total HR						Hindlimb Left	4		Total HR						Hindlimb Left	6		Total HR
				Pass	21								Pass	22								Pass	19								Pass	17								Pass	18
3	Front Right	6	1	Fail	1				3	Front Right	5		Fail	0				3	Front Right	7		Fail	0				3	Front Right	5	1	Fail	0				3	Front Right	3	1	Fail	0
	Front Left	6	1							Front Left	5	1							Front Left	7								Front Left	6								Front Left	5
	Hindlimb Right	6		Total HL						Hindlimb Right	5		Total HL						Hindlimb Right	5		Total HL						Hindlimb Right	5		Total HL						Hindlimb Right	4		Total HL
	Hindlimb Left	5		Pass	18					Hindlimb Left	5		Pass	22					Hindlimb Left	6		Pass	20					Hindlimb Left	5		Pass	18					Hindlimb Left	4		Pass	21
				Fail	0								Fail	0								Fail	0								Fail	0								Fail	0
4	Front Right	5	1						4	Front Right	4	1						4	Front Right	4	1						4	Front Right	4	1						4	Front Right	8
	Front Left	5								Front Left	6	1							Front Left	5								Front Left	6								Front Left	10
	Hindlimb Right	5								Hindlimb Right	5								Hindlimb Right	4								Hindlimb Right	4								Hindlimb Right	5
	Hindlimb Left	4								Hindlimb Left	6								Hindlimb Left	4								Hindlimb Left	4								Hindlimb Left	7
	Rat #:	11905	Date of Analysis:	Baseline						Rat #:	11905	Date of Analysis:	W1						Rat #:	11905	Date of Analysis:	W2						Rat #:	11905	Date of Analysis:	W3						Rat #:	11905	Date of Analysis:	W4
Trial	Paw	Pass	Fail		Sum Trials				Trial	Paw	Pass	Fail		Sum Trials				Trial	Paw	Pass	Fail		Sum Trials				Trial	Paw	Pass	Fail		Sum Trials				Trial	Paw	Pass	Fail		Sum Trials
1	Front Right	5		Total FR					1	Front Right	5		Total FR					1	Front Right	4	1	Total FR					1	Front Right	5		Total FR					1	Front Right	5		Total FR
	Front Left	6		Pass	20	0.909091				Front Left	6	1	Pass	23	0.958333				Front Left	4	1	Pass	21	0.954545				Front Left	5		Pass	23	0.92				Front Left	5		Pass	23	0.958333
	Hindlimb Right	5		Fail	2					Hindlimb Right	5		Fail	1					Hindlimb Right	5		Fail	1					Hindlimb Right	5		Fail	2					Hindlimb Right	5		Fail	1
	Hindlimb Left	6								Hindlimb Left	5								Hindlimb Left	4								Hindlimb Left	4								Hindlimb Left	5
				Total FL									Total FL									Total FL									Total FL									Total FL
2	Front Right	4	1	Pass	24				2	Front Right	8	1	Pass	23				2	Front Right	6		Pass	20				2	Front Right	6		Pass	25				2	Front Right	6	1	Pass	24
	Front Left	5	1	Fail	2					Front Left	7	2	Fail	5					Front Left	7		Fail	2					Front Left	7	3	Fail	3					Front Left	7		Fail	0
	Hindlimb Right	5								Hindlimb Right	8	1							Hindlimb Right	6								Hindlimb Right	4								Hindlimb Right	5	1
	Hindlimb Left	5		Total HR						Hindlimb Left	8		Total HR						Hindlimb Left	6		Total HR						Hindlimb Left	4	2	Total HR						Hindlimb Left	4		Total HR
				Pass	20								Pass	23								Pass	20								Pass	19								Pass	18
3	Front Right	4	1	Fail	0				3	Front Right	5		Fail	1				3	Front Right	5		Fail	0				3	Front Right	6	1	Fail	0				3	Front Right	7		Fail	1
	Front Left	5	1							Front Left	6	1							Front Left	4	1							Front Left	5								Front Left	6
	Hindlimb Right	4		Total HL						Hindlimb Right	5		Total HL						Hindlimb Right	4		Total HL						Hindlimb Right	5		Total HL						Hindlimb Right	4		Total HL
	Hindlimb Left	5		Pass	21					Hindlimb Left	6		Pass	23					Hindlimb Left	5		Pass	20					Hindlimb Left	5		Pass	19					Hindlimb Left	5		Pass	19
				Fail	0								Fail	0								Fail	0								Fail	2								Fail	0
4	Front Right	7							4	Front Right	5							4	Front Right	6							4	Front Right	6	1						4	Front Right	5
	Front Left	8								Front Left	4	1							Front Left	5								Front Left	8								Front Left	6
	Hindlimb Right	6								Hindlimb Right	5								Hindlimb Right	5								Hindlimb Right	5								Hindlimb Right	4
	Hindlimb Left	5								Hindlimb Left	4								Hindlimb Left	5								Hindlimb Left	6								Hindlimb Left	5
	Rat #:	11906	Date of Analysis:	Baseline						Rat #:	11906	Date of Analysis:	W1						Rat #:	11906	Date of Analysis:	W2						Rat #:	11906	Date of Analysis:	W3						Rat #:	11906	Date of Analysis:	W4
Trial	Paw	Pass	Fail		Sum Trials				Trial	Paw	Pass	Fail		Sum Trials				Trial	Paw	Pass	Fail		Sum Trials				Trial	Paw	Pass	Fail		Sum Trials				Trial	Paw	Pass	Fail		Sum Trials
1	Front Right	6	2	Total FR					1	Front Right	5	1	Total FR					1	Front Right	5		Total FR					1	Front Right	4		Total FR					1	Front Right	6	2	Total FR
	Front Left	5	1	Pass	19	0.76				Front Left	4		Pass	17	0.944444				Front Left	7		Pass	22	0.916667				Front Left	4		Pass	17	0.894737				Front Left	7	1	Pass	24	0.923077
	Hindlimb Right	5		Fail	6					Hindlimb Right	5		Fail	1					Hindlimb Right	4		Fail	2					Hindlimb Right	4		Fail	2					Hindlimb Right	5		Fail	2
	Hindlimb Left	4	1							Hindlimb Left	4								Hindlimb Left	4								Hindlimb Left	4								Hindlimb Left	5
				Total FL									Total FL									Total FL									Total FL									Total FL
2	Front Right	4	1	Pass	17				2	Front Right	6		Pass	18				2	Front Right	5		Pass	23				2	Front Right	4		Pass	24				2	Front Right	7		Pass	28
	Front Left	4	1	Fail	6					Front Left	8		Fail	0					Front Left	5		Fail	1					Front Left	5	1	Fail	1					Front Left	8		Fail	1
	Hindlimb Right	3	1							Hindlimb Right	5								Hindlimb Right	4								Hindlimb Right	4								Hindlimb Right	5
	Hindlimb Left	5		Total HR						Hindlimb Left	4		Total HR						Hindlimb Left	4		Total HR						Hindlimb Left	5		Total HR						Hindlimb Left	5		Total HR
				Pass	19								Pass	14								Pass	17								Pass	18								Pass	19
3	Front Right	3	2	Fail	1				3	Front Right			Fail	1				3	Front Right	4	2	Fail	1				3	Front Right	4	2	Fail	0				3	Front Right	5		Fail	0
	Front Left	3	2							Front Left									Front Left	5								Front Left	9								Front Left	6
	Hindlimb Right	6		Total HL						Hindlimb Right			Total HL						Hindlimb Right	4	1	Total HL						Hindlimb Right	5		Total HL						Hindlimb Right	5		Total HL
	Hindlimb Left	4		Pass	19					Hindlimb Left			Pass	13					Hindlimb Left	3		Pass	15					Hindlimb Left	4		Pass	19					Hindlimb Left	5		Pass	19
				Fail	1								Fail	0								Fail	0								Fail	0								Fail	0
4	Front Right	6	1						4	Front Right	6							4	Front Right	8							4	Front Right	5							4	Front Right	6
	Front Left	5	2							Front Left	6								Front Left	6	1							Front Left	6								Front Left	7
	Hindlimb Right	5								Hindlimb Right	4	1							Hindlimb Right	5								Hindlimb Right	5								Hindlimb Right	4
	Hindlimb Left	6								Hindlimb Left	5								Hindlimb Left	4								Hindlimb Left	6								Hindlimb Left	4
	Rat #:	11907	Date of Analysis:	Baseline						Rat #:	11907	Date of Analysis:	W1						Rat #:	11907	Date of Analysis:	W2						Rat #:	11907	Date of Analysis:	W3						Rat #:	11907	Date of Analysis:	W4
Trial	Paw	Pass	Fail		Sum Trials				Trial	Paw	Pass	Fail		Sum Trials				Trial	Paw	Pass	Fail		Sum Trials				Trial	Paw	Pass	Fail		Sum Trials				Trial	Paw	Pass	Fail		Sum Trials
1	Front Right	6	1	Total FR					1	Front Right	6		Total FR					1	Front Right	5	1	Total FR					1	Front Right	5		Total FR					1	Front Right	7	2	Total FR
	Front Left	7		Pass	28	0.933333				Front Left	8		Pass	25	1				Front Left	6		Pass	21	0.875				Front Left	5		Pass	23	0.958333				Front Left	10		Pass	31	0.885714
	Hindlimb Right	5	1	Fail	2					Hindlimb Right	5		Fail	0					Hindlimb Right	5		Fail	3					Hindlimb Right	4	1	Fail	1					Hindlimb Right	4	4	Fail	4
	Hindlimb Left	7								Hindlimb Left	6	1							Hindlimb Left	5								Hindlimb Left	5	1							Hindlimb Left	6
				Total FL									Total FL									Total FL									Total FL									Total FL
2	Front Right	8		Pass	30				2	Front Right	7		Pass	29				2	Front Right	6		Pass	24				2	Front Right	5		Pass	26				2	Front Right	7	1	Pass	33
	Front Left	8		Fail	0					Front Left	7		Fail	0					Front Left	6	1	Fail	2					Front Left	8		Fail	1					Front Left	8		Fail	0
	Hindlimb Right	6								Hindlimb Right	6								Hindlimb Right	6								Hindlimb Right	4	2							Hindlimb Right	4	1
	Hindlimb Left	6		Total HR						Hindlimb Left	6		Total HR						Hindlimb Left	5		Total HR						Hindlimb Left	4		Total HR						Hindlimb Left	5		Total HR
				Pass	23								Pass	22								Pass	21								Pass	18								Pass	17
3	Front Right	5	1	Fail	2				3	Front Right	6		Fail	2				3	Front Right	6		Fail	1				3	Front Right	6	1	Fail	6				3	Front Right	8	1	Fail	8
	Front Left	6								Front Left	7								Front Left	5								Front Left	6	1							Front Left	7
	Hindlimb Right	5		Total HL						Hindlimb Right	5	1	Total HL						Hindlimb Right	5		Total HL						Hindlimb Right	6	2	Total HL						Hindlimb Right	5	1	Total HL
	Hindlimb Left	5		Pass	25					Hindlimb Left	5		Pass	24					Hindlimb Left	5		Pass	20					Hindlimb Left	5		Pass	20					Hindlimb Left	7		Pass	23
				Fail	0								Fail	1								Fail	0								Fail	1								Fail	0
4	Front Right	9							4	Front Right	6							4	Front Right	4	2						4	Front Right	7							4	Front Right	9
	Front Left	9								Front Left	7								Front Left	7	1							Front Left	7								Front Left	8
	Hindlimb Right	7	1							Hindlimb Right	6	1							Hindlimb Right	5	1							Hindlimb Right	4	1							Hindlimb Right	4	2
	Hindlimb Left	7								Hindlimb Left	7								Hindlimb Left	5								Hindlimb Left	6								Hindlimb Left	5
	Rat #:	11916	Date of Analysis:	Baseline						Rat #:	11916	Date of Analysis:	W1						Rat #:	11916	Date of Analysis:	W2						Rat #:	11916	Date of Analysis:	W3						Rat #:	11916	Date of Analysis:	W4
Trial	Paw	Pass	Fail		Sum Trials				Trial	Paw	Pass	Fail		Sum Trials				Trial	Paw	Pass	Fail		Sum Trials				Trial	Paw	Pass	Fail		Sum Trials				Trial	Paw	Pass	Fail		Sum Trials
1	Front Right	5		Total FR					1	Front Right	6	1	Total FR					1	Front Right	5		Total FR					1	Front Right	6		Total FR					1	Front Right	4	1	Total FR
	Front Left	5		Pass	20					Front Left	7		Pass	23					Front Left	5		Pass	27					Front Left	7		Pass	24					Front Left	4	1	Pass	27
	Hindlimb Right	5		Fail	0					Hindlimb Right	4		Fail	3					Hindlimb Right	6		Fail	0					Hindlimb Right	6		Fail	0					Hindlimb Right	4		Fail	1
	Hindlimb Left	5								Hindlimb Left	4								Hindlimb Left	5								Hindlimb Left	6								Hindlimb Left	5
				Total FL									Total FL									Total FL									Total FL									Total FL
2	Front Right	5		Pass	25	1			2	Front Right	5	2	Pass	24	0.96			2	Front Right	7		Pass	29	0.935484			2	Front Right	7		Pass	25	0.925926			2	Front Right	7		Pass	24	0.888889
	Front Left	6		Fail	0					Front Left	5		Fail	1					Front Left	9	1	Fail	2					Front Left	6	1	Fail	2					Front Left	7		Fail	3
	Hindlimb Right	5								Hindlimb Right	5								Hindlimb Right	5								Hindlimb Right	4								Hindlimb Right	4	1
	Hindlimb Left	6		Total HR						Hindlimb Left	5		Total HR						Hindlimb Left	6		Total HR						Hindlimb Left	5		Total HR						Hindlimb Left	4		Total HR
				Pass	20								Pass	18								Pass	21								Pass	18								Pass	19
3	Front Right	5		Fail	0				3	Front Right	7		Fail	0				3	Front Right	7		Fail	0				3	Front Right	6		Fail	0				3	Front Right	6		Fail	1
	Front Left	6								Front Left	7	1							Front Left	6								Front Left	7								Front Left	6
	Hindlimb Right	5		Total HL						Hindlimb Right	5		Total HL						Hindlimb Right	5		Total HL						Hindlimb Right	4		Total HL						Hindlimb Right	5		Total HL
	Hindlimb Left	6		Pass	23					Hindlimb Left	5	1	Pass	18					Hindlimb Left	5		Pass	21					Hindlimb Left	4	1	Pass	20					Hindlimb Left	4	1	Pass	19
				Fail	0								Fail	1								Fail	0								Fail	1								Fail	1
4	Front Right	5							4	Front Right	5							4	Front Right	8							4	Front Right	5							4	Front Right	10
	Front Left	8								Front Left	5								Front Left	9	1							Front Left	5	1							Front Left	7	2
	Hindlimb Right	5								Hindlimb Right	4								Hindlimb Right	5								Hindlimb Right	4								Hindlimb Right	6
	Hindlimb Left	6								Hindlimb Left	4								Hindlimb Left	5								Hindlimb Left	5								Hindlimb Left	6
	Rat #:	11917	Date of Analysis:	Baseline						Rat #:	11917	Date of Analysis:	W1						Rat #:	11917	Date of Analysis:	W2						Rat #:	11917	Date of Analysis:	W3						Rat #:	11917	Date of Analysis:	W4
Trial	Paw	Pass	Fail		Sum Trials				Trial	Paw	Pass	Fail		Sum Trials				Trial	Paw	Pass	Fail		Sum Trials				Trial	Paw	Pass	Fail		Sum Trials				Trial	Paw	Pass	Fail		Sum Trials
1	Front Right	6		Total FR					1	Front Right	7		Total FR					1	Front Right	6		Total FR					1	Front Right	5	1	Total FR					1	Front Right	7		Total FR
	Front Left	5		Pass	28	1				Front Left	6		Pass	22	0.956522				Front Left	6		Pass	26	0.962963				Front Left	7		Pass	26	0.83871				Front Left	7		Pass	31	1
	Hindlimb Right	5		Fail	0					Hindlimb Right	5		Fail	1					Hindlimb Right	5		Fail	1					Hindlimb Right	4		Fail	5					Hindlimb Right	5		Fail	0
	Hindlimb Left	5								Hindlimb Left	4								Hindlimb Left	4								Hindlimb Left	4								Hindlimb Left	5
				Total FL									Total FL									Total FL									Total FL									Total FL
2	Front Right	7		Pass	26				2	Front Right	4	1	Pass	22				2	Front Right	6		Pass	23				2	Front Right	7	2	Pass	27				2	Front Right	8		Pass	30
	Front Left	7		Fail	1					Front Left	4	1	Fail	1					Front Left	5		Fail	1					Front Left	7		Fail	0					Front Left	8		Fail	0
	Hindlimb Right	4								Hindlimb Right	4								Hindlimb Right	5								Hindlimb Right	6								Hindlimb Right	5
	Hindlimb Left	4		Total HR						Hindlimb Left	4		Total HR						Hindlimb Left	5		Total HR						Hindlimb Left	5		Total HR						Hindlimb Left	6		Total HR
				Pass	20								Pass	19								Pass	20								Pass	22								Pass	21
3	Front Right	7		Fail	0				3	Front Right	6		Fail	0				3	Front Right	7		Fail	1				3	Front Right	6		Fail	0				3	Front Right	8		Fail	0
	Front Left	7	1							Front Left	7								Front Left	6								Front Left	6								Front Left	8
	Hindlimb Right	6		Total HL						Hindlimb Right	5		Total HL						Hindlimb Right	4	1	Total HL						Hindlimb Right	6		Total HL						Hindlimb Right	5		Total HL
	Hindlimb Left	6		Pass	20					Hindlimb Left	5		Pass	17					Hindlimb Left	4		Pass	17					Hindlimb Left	6		Pass	19					Hindlimb Left	5		Pass	21
				Fail	0								Fail	0								Fail	0								Fail	0								Fail	0
4	Front Right	8							4	Front Right	5							4	Front Right	7	1						4	Front Right	8	2						4	Front Right	8
	Front Left	7								Front Left	5								Front Left	6	1							Front Left	7								Front Left	7
	Hindlimb Right	5								Hindlimb Right	5								Hindlimb Right	6								Hindlimb Right	6								Hindlimb Right	6
	Hindlimb Left	5								Hindlimb Left	4								Hindlimb Left	4								Hindlimb Left	4								Hindlimb Left	5
	Rat #:	11919	Date of Analysis:	Baseline						Rat #:	11919	Date of Analysis:	W1						Rat #:	11919	Date of Analysis:	W2						Rat #:	11919	Date of Analysis:	W3						Rat #:	11919	Date of Analysis:	W4
Trial	Paw	Pass	Fail		Sum Trials				Trial	Paw	Pass	Fail		Sum Trials				Trial	Paw	Pass	Fail		Sum Trials				Trial	Paw	Pass	Fail		Sum Trials				Trial	Paw	Pass	Fail		Sum Trials
1	Front Right	6	1	Total FR					1	Front Right	7		Total FR					1	Front Right	7		Total FR					1	Front Right	6		Total FR					1	Front Right	8	2	Total FR
	Front Left	7		Pass	25	0.833333				Front Left	9		Pass	26	0.962963				Front Left	6		Pass	24	0.96				Front Left	6		Pass	27	0.931034				Front Left	11	1	Pass	24	0.857143
	Hindlimb Right	5		Fail	5					Hindlimb Right	6		Fail	1					Hindlimb Right	4	1	Fail	1					Hindlimb Right	6		Fail	2					Hindlimb Right	6		Fail	4
	Hindlimb Left	5								Hindlimb Left	4	1							Hindlimb Left	5								Hindlimb Left	6	1							Hindlimb Left	8
				Total FL									Total FL									Total FL									Total FL									Total FL
2	Front Right	6	1	Pass	26				2	Front Right	6		Pass	30				2	Front Right	6		Pass	23				2	Front Right	5	1	Pass	28				2	Front Right	5	1	Pass	32
	Front Left	6	1	Fail	3					Front Left	7		Fail	0					Front Left	6		Fail	0					Front Left	8		Fail	0					Front Left	7		Fail	1
	Hindlimb Right	7								Hindlimb Right	4								Hindlimb Right	5								Hindlimb Right	5								Hindlimb Right	5
	Hindlimb Left	6	1	Total HR						Hindlimb Left	6	1	Total HR						Hindlimb Left	5		Total HR						Hindlimb Left	6		Total HR						Hindlimb Left	6		Total HR
				Pass	24								Pass	20								Pass	18								Pass	22								Pass	22
3	Front Right	7	2	Fail	0				3	Front Right	6	1	Fail	0				3	Front Right	6		Fail	3				3	Front Right	8		Fail	0				3	Front Right	5		Fail	2
	Front Left	7	1							Front Left	7								Front Left	5								Front Left	7								Front Left	7
	Hindlimb Right	6		Total HL						Hindlimb Right	4		Total HL						Hindlimb Right	4	1	Total HL						Hindlimb Right	5		Total HL						Hindlimb Right	5	1	Total HL
	Hindlimb Left	6		Pass	24					Hindlimb Left	6		Pass	21					Hindlimb Left	5		Pass	21					Hindlimb Left	5	1	Pass	23					Hindlimb Left	7		Pass	26
				Fail	1								Fail	3								Fail	0								Fail	2								Fail	1
4	Front Right	6	1						4	Front Right	7							4	Front Right	5	1						4	Front Right	8	1						4	Front Right	6	1
	Front Left	6	1							Front Left	7								Front Left	6								Front Left	7								Front Left	7
	Hindlimb Right	6								Hindlimb Right	6								Hindlimb Right	5	1							Hindlimb Right	6								Hindlimb Right	6	1
	Hindlimb Left	7								Hindlimb Left	5	1							Hindlimb Left	6								Hindlimb Left	6								Hindlimb Left	5	1
	Rat #:	11941	Date of Analysis:	Baseline						Rat #:	11941	Date of Analysis:	W1						Rat #:	11941	Date of Analysis:	W2						Rat #:	11941	Date of Analysis:	W3						Rat #:	11941	Date of Analysis:	W4
Trial	Paw	Pass	Fail		Sum Trials				Trial	Paw	Pass	Fail		Sum Trials				Trial	Paw	Pass	Fail		Sum Trials				Trial	Paw	Pass	Fail		Sum Trials				Trial	Paw	Pass	Fail		Sum Trials
1	Front Right	5	1	Total FR					1	Front Right	8		Total FR					1	Front Right	9		Total FR					1	Front Right	7		Total FR					1	Front Right	6		Total FR
	Front Left	5	1	Pass	28	0.933333				Front Left	6		Pass	15	0.9375				Front Left	8		Pass	25	0.961538				Front Left	8		Pass	37	1				Front Left	8		Pass	25	0.925926
	Hindlimb Right	6		Fail	2					Hindlimb Right	4		Fail	1					Hindlimb Right	5	1	Fail	1					Hindlimb Right	5		Fail	0					Hindlimb Right	6		Fail	2
	Hindlimb Left	5								Hindlimb Left	6								Hindlimb Left	4	1							Hindlimb Left	5								Hindlimb Left	5
				Total FL									Total FL									Total FL									Total FL									Total FL
2	Front Right	9		Pass	26				2	Front Right	7	1	Pass	15				2	Front Right	6		Pass	26				2	Front Right	16		Pass	33				2	Front Right	5		Pass	28
	Front Left	8		Fail	1					Front Left	9		Fail	0					Front Left	7		Fail	1					Front Left	8		Fail	0					Front Left	6		Fail	1
	Hindlimb Right	6								Hindlimb Right	5	1							Hindlimb Right	5								Hindlimb Right	5								Hindlimb Right	4
	Hindlimb Left	6		Total HR						Hindlimb Left	6		Total HR						Hindlimb Left	5		Total HR						Hindlimb Left	6		Total HR						Hindlimb Left	5		Total HR
				Pass	25								Pass	9								Pass	18								Pass	18								Pass	20
3	Front Right	8		Fail	0				3	Front Right			Fail	1				3	Front Right	5		Fail	1				3	Front Right	9		Fail	0				3	Front Right	7	1	Fail	0
	Front Left	7								Front Left									Front Left	4	1							Front Left	9								Front Left	7
	Hindlimb Right	7		Total HL						Hindlimb Right			Total HL						Hindlimb Right	4		Total HL						Hindlimb Right	4		Total HL						Hindlimb Right	5		Total HL
	Hindlimb Left	4		Pass	19					Hindlimb Left			Pass	12					Hindlimb Left	5		Pass	19					Hindlimb Left	5		Pass	21					Hindlimb Left	4		Pass	18
				Fail	0								Fail	0								Fail	1								Fail	0								Fail	0
4	Front Right	6	1						4	Front Right								4	Front Right	5	1						4	Front Right	5							4	Front Right	7	1
	Front Left	6								Front Left									Front Left	7								Front Left	8								Front Left	7	1
	Hindlimb Right	6								Hindlimb Right									Hindlimb Right	4								Hindlimb Right	4								Hindlimb Right	5
	Hindlimb Left	4								Hindlimb Left									Hindlimb Left	5								Hindlimb Left	5								Hindlimb Left	4
	Rat #:	11942	Date of Analysis:	Baseline						Rat #:	11942	Date of Analysis:	W1						Rat #:	11942	Date of Analysis:	W2						Rat #:	11942	Date of Analysis:	W3						Rat #:	11942	Date of Analysis:	W4
Trial	Paw	Pass	Fail		Sum Trials				Trial	Paw	Pass	Fail		Sum Trials				Trial	Paw	Pass	Fail		Sum Trials				Trial	Paw	Pass	Fail		Sum Trials				Trial	Paw	Pass	Fail		Sum Trials
1	Front Right	6		Total FR					1	Front Right	6		Total FR					1	Front Right	7		Total FR					1	Front Right	6	1	Total FR					1	Front Right	7		Total FR
	Front Left	6		Pass	28	1				Front Left	7	1	Pass	29	0.966667				Front Left	6	1	Pass	29	1				Front Left	9		Pass	27	0.870968				Front Left	8		Pass	38	0.95
	Hindlimb Right	6		Fail	0					Hindlimb Right	5		Fail	1					Hindlimb Right	4		Fail	0					Hindlimb Right	5		Fail	4					Hindlimb Right	4		Fail	2
	Hindlimb Left	5								Hindlimb Left	6								Hindlimb Left	5								Hindlimb Left	5								Hindlimb Left	5
				Total FL									Total FL									Total FL									Total FL									Total FL
2	Front Right	7		Pass	24				2	Front Right	8		Pass	27				2	Front Right	6		Pass	27				2	Front Right	5	2	Pass	31				2	Front Right	9		Pass	43
	Front Left	5		Fail	1					Front Left	5	1	Fail	3					Front Left	6		Fail	1					Front Left	7		Fail	1					Front Left	8		Fail	1
	Hindlimb Right	6								Hindlimb Right	5	1							Hindlimb Right	5								Hindlimb Right	5								Hindlimb Right	6
	Hindlimb Left	5		Total HR						Hindlimb Left	4	1	Total HR						Hindlimb Left	5		Total HR						Hindlimb Left	4		Total HR						Hindlimb Left	5		Total HR
				Pass	24								Pass	22								Pass	20								Pass	22								Pass	24
3	Front Right	8		Fail	0				3	Front Right	7		Fail	1				3	Front Right	7		Fail	0				3	Front Right	7	1	Fail	0				3	Front Right	13	1	Fail	0
	Front Left	8								Front Left	8								Front Left	7								Front Left	7	1							Front Left	16
	Hindlimb Right	6		Total HL						Hindlimb Right	5		Total HL						Hindlimb Right	5		Total HL						Hindlimb Right	6		Total HL						Hindlimb Right	6		Total HL
	Hindlimb Left	6	1	Pass	21					Hindlimb Left	6		Pass	23					Hindlimb Left	5		Pass	21					Hindlimb Left	5		Pass	21					Hindlimb Left	8		Pass	23
				Fail	1								Fail	1								Fail	0								Fail	0								Fail	0
4	Front Right	7							4	Front Right	8	1						4	Front Right	9							4	Front Right	9							4	Front Right	9	1
	Front Left	5	1							Front Left	7	1							Front Left	8								Front Left	8								Front Left	11	1
	Hindlimb Right	6								Hindlimb Right	7								Hindlimb Right	6								Hindlimb Right	6								Hindlimb Right	8
	Hindlimb Left	5								Hindlimb Left	7								Hindlimb Left	6								Hindlimb Left	7								Hindlimb Left	5
	Rat #:	11897	Date of Analysis:	Baseline						Rat #:	11897	Date of Analysis:	W1						Rat #:	11897	Date of Analysis:	W2						Rat #:	11897	Date of Analysis:	W3						Rat #:	11897	Date of Analysis:	W4
Trial	Paw	Pass	Fail		Sum Trials				Trial	Paw	Pass	Fail		Sum Trials				Trial	Paw	Pass	Fail		Sum Trials				Trial	Paw	Pass	Fail		Sum Trials				Trial	Paw	Pass	Fail		Sum Trials
1	Front Right	8		Total FR					1	Front Right	6		Total FR					1	Front Right	4		Total FR					1	Front Right	5		Total FR					1	Front Right	4	1	Total FR
	Front Left	8		Pass	31	1				Front Left	5		Pass	17	0.944444				Front Left	5		Pass	22	0.88				Front Left	6		Pass	20	0.909091				Front Left	4		Pass	20	0.952381
	Hindlimb Right	5		Fail	0					Hindlimb Right	5		Fail	1					Hindlimb Right	5		Fail	3					Hindlimb Right	5		Fail	2					Hindlimb Right	5		Fail	1
	Hindlimb Left	6								Hindlimb Left	4	1							Hindlimb Left	5								Hindlimb Left	5								Hindlimb Left	4
				Total FL									Total FL									Total FL									Total FL									Total FL
2	Front Right	8		Pass	29				2	Front Right			Pass	22				2	Front Right	5	1	Pass	24				2	Front Right	4		Pass	22				2	Front Right	5		Pass	18
	Front Left	7		Fail	0					Front Left	7		Fail	1					Front Left	5		Fail	0					Front Left	5		Fail	1					Front Left	5		Fail	0
	Hindlimb Right	5								Hindlimb Right	4								Hindlimb Right	4								Hindlimb Right	4								Hindlimb Right	4
	Hindlimb Left	5		Total HR						Hindlimb Left	5		Total HR						Hindlimb Left	4		Total HR						Hindlimb Left	4		Total HR						Hindlimb Left	4		Total HR
				Pass	22								Pass	17								Pass	19								Pass	16								Pass	19
3	Front Right	7		Fail	0				3	Front Right	5		Fail	0				3	Front Right	7	1	Fail	0				3	Front Right	4		Fail	0				3	Front Right	6		Fail	0
	Front Left	7								Front Left	5								Front Left	7								Front Left	4	1							Front Left	5
	Hindlimb Right	5		Total HL						Hindlimb Right	4		Total HL						Hindlimb Right	5		Total HL						Hindlimb Right	3		Total HL						Hindlimb Right	5		Total HL
	Hindlimb Left	6		Pass	24					Hindlimb Left	5		Pass	19					Hindlimb Left	5		Pass	20					Hindlimb Left	4		Pass	19					Hindlimb Left	5		Pass	17
				Fail	0								Fail	1								Fail	0								Fail	0								Fail	0
4	Front Right	8							4	Front Right	6	1						4	Front Right	6	1						4	Front Right	7	2						4	Front Right	5
	Front Left	7								Front Left	5	1							Front Left	7								Front Left	7								Front Left	4
	Hindlimb Right	7								Hindlimb Right	4								Hindlimb Right	5								Hindlimb Right	4								Hindlimb Right	5
	Hindlimb Left	7								Hindlimb Left	5								Hindlimb Left	6								Hindlimb Left	6								Hindlimb Left	4
	Rat #:	11899	Date of Analysis:	Baseline						Rat #:	11899	Date of Analysis:	W1						Rat #:	11899	Date of Analysis:	W2						Rat #:	11899	Date of Analysis:	W3						Rat #:	11899	Date of Analysis:	W4
Trial	Paw	Pass	Fail		Sum Trials				Trial	Paw	Pass	Fail		Sum Trials				Trial	Paw	Pass	Fail		Sum Trials				Trial	Paw	Pass	Fail		Sum Trials				Trial	Paw	Pass	Fail		Sum Trials
1	Front Right	6		Total FR					1	Front Right	6	4	Total FR					1	Front Right	7		Total FR					1	Front Right	6		Total FR					1	Front Right			Total FR
	Front Left	6	1	Pass	36	0.9				Front Left	8		Pass	29	0.852941				Front Left	6	2	Pass	32	0.914286				Front Left	8	1	Pass	39	0.95122				Front Left			Pass	0	#DIV/0!
	Hindlimb Right	6		Fail	4					Hindlimb Right	6	1	Fail	5					Hindlimb Right	5		Fail	3					Hindlimb Right	5		Fail	2					Hindlimb Right			Fail	0
	Hindlimb Left	5								Hindlimb Left	6								Hindlimb Left	6								Hindlimb Left	5								Hindlimb Left
				Total FL									Total FL									Total FL									Total FL									Total FL
2	Front Right	8	2	Pass	36				2	Front Right	8		Pass	36				2	Front Right	6	1	Pass	35				2	Front Right	10		Pass	40				2	Front Right			Pass	0
	Front Left	9		Fail	2					Front Left	10	1	Fail	2					Front Left	8	1	Fail	4					Front Left	7	1	Fail	2					Front Left			Fail	0
	Hindlimb Right	8								Hindlimb Right	8								Hindlimb Right	6								Hindlimb Right	6	1							Hindlimb Right	this animal would not cross
	Hindlimb Left	7		Total HR						Hindlimb Left	7		Total HR						Hindlimb Left	6		Total HR						Hindlimb Left	6		Total HR						Hindlimb Left	the ladder on this trial day		Total HR
				Pass	30								Pass	26								Pass	26								Pass	29						exclude		Pass	0
3	Front Right	9		Fail	0				3	Front Right	7		Fail	2				3	Front Right	9	2	Fail	1				3	Front Right	6	1	Fail	1				3	Front Right			Fail	0
	Front Left	13	1							Front Left	8	1							Front Left	11								Front Left	9								Front Left
	Hindlimb Right	7		Total HL						Hindlimb Right	7		Total HL						Hindlimb Right	8		Total HL						Hindlimb Right	7		Total HL						Hindlimb Right			Total HL
	Hindlimb Left	6		Pass	27					Hindlimb Left	7		Pass	26					Hindlimb Left	7		Pass	25					Hindlimb Left	7		Pass	27					Hindlimb Left			Pass	0
				Fail	0								Fail	1								Fail	0								Fail	0								Fail	0
4	Front Right	13	2						4	Front Right	8	1						4	Front Right	10							4	Front Right	17	1						4	Front Right
	Front Left	8								Front Left	10								Front Left	10	1							Front Left	16								Front Left
	Hindlimb Right	9								Hindlimb Right	5	1							Hindlimb Right	7	1							Hindlimb Right	11								Hindlimb Right
	Hindlimb Left	9								Hindlimb Left	6	1							Hindlimb Left	6								Hindlimb Left	9								Hindlimb Left
	Rat #:	11909	Date of Analysis:	Baseline						Rat #:	11909	Date of Analysis:	W1						Rat #:	11909	Date of Analysis:	W2						Rat #:	11909	Date of Analysis:	W3						Rat #:	11909	Date of Analysis:	W4
Trial	Paw	Pass	Fail		Sum Trials				Trial	Paw	Pass	Fail		Sum Trials				Trial	Paw	Pass	Fail		Sum Trials				Trial	Paw	Pass	Fail		Sum Trials				Trial	Paw	Pass	Fail		Sum Trials
1	Front Right	3	2	Total FR					1	Front Right	5	1	Total FR					1	Front Right	7		Total FR					1	Front Right	7	1	Total FR					1	Front Right	5	1	Total FR
	Front Left	5		Pass	26	0.83871				Front Left	9		Pass	23	0.821429				Front Left	8		Pass	23	0.92				Front Left	6		Pass	24	0.888889				Front Left	5	2	Pass	20	0.909091
	Hindlimb Right	6		Fail	5					Hindlimb Right	5	1	Fail	5					Hindlimb Right	5		Fail	2					Hindlimb Right	5		Fail	3					Hindlimb Right	5		Fail	2
	Hindlimb Left	5								Hindlimb Left	5								Hindlimb Left	5								Hindlimb Left	5								Hindlimb Left	4
				Total FL									Total FL									Total FL									Total FL									Total FL
2	Front Right	6	2	Pass	30				2	Front Right	5	1	Pass	32				2	Front Right	5	1	Pass	31				2	Front Right	8		Pass	24				2	Front Right	5		Pass	22
	Front Left	7	1	Fail	2					Front Left	5		Fail	0					Front Left	7		Fail	0					Front Left	8		Fail	2					Front Left	6		Fail	2
	Hindlimb Right	5	1							Hindlimb Right	5								Hindlimb Right	5								Hindlimb Right	4	2							Hindlimb Right	4
	Hindlimb Left	5		Total HR						Hindlimb Left	4		Total HR						Hindlimb Left	5		Total HR						Hindlimb Left	4		Total HR						Hindlimb Left	4		Total HR
				Pass	22								Pass	21								Pass	20								Pass	19								Pass	19
3	Front Right	7		Fail	1				3	Front Right	7	1	Fail	1				3	Front Right	5	1	Fail	0				3	Front Right	4	2	Fail	2				3	Front Right	5	1	Fail	0
	Front Left	6	1							Front Left	8								Front Left	8								Front Left	6	2							Front Left	6
	Hindlimb Right	6		Total HL						Hindlimb Right	5		Total HL						Hindlimb Right	5		Total HL						Hindlimb Right	5		Total HL						Hindlimb Right	5		Total HL
	Hindlimb Left	5		Pass	20					Hindlimb Left	5		Pass	19					Hindlimb Left	5		Pass	22					Hindlimb Left	6		Pass	20					Hindlimb Left	4		Pass	16
				Fail	0								Fail	0								Fail	0								Fail	0								Fail	0
4	Front Right	10	1						4	Front Right	6	2						4	Front Right	6							4	Front Right	5							4	Front Right	5
	Front Left	12								Front Left	10								Front Left	8								Front Left	4								Front Left	5
	Hindlimb Right	5								Hindlimb Right	6								Hindlimb Right	5								Hindlimb Right	5								Hindlimb Right	5
	Hindlimb Left	5								Hindlimb Left	5								Hindlimb Left	7								Hindlimb Left	5								Hindlimb Left	4
	Rat #:	11910	Date of Analysis:	Baseline						Rat #:	11910	Date of Analysis:	W1						Rat #:	11910	Date of Analysis:	Baseline						Rat #:	11910	Date of Analysis:	W3						Rat #:	11910	Date of Analysis:	W4
Trial	Paw	Pass	Fail		Sum Trials				Trial	Paw	Pass	Fail		Sum Trials				Trial	Paw	Pass	Fail		Sum Trials				Trial	Paw	Pass	Fail		Sum Trials				Trial	Paw	Pass	Fail		Sum Trials
1	Front Right	6		Total FR					1	Front Right	6	1	Total FR					1	Front Right	5		Total FR					1	Front Right	5	1	Total FR					1	Front Right	5		Total FR
	Front Left	5		Pass	25	0.925926				Front Left	6	1	Pass	25	0.892857				Front Left	6		Pass	25	0.925926				Front Left	5		Pass	33	0.891892				Front Left	7		Pass	18	0.947368
	Hindlimb Right	5	1	Fail	2					Hindlimb Right	4		Fail	3					Hindlimb Right	4		Fail	2					Hindlimb Right	4	1	Fail	4					Hindlimb Right	4		Fail	1
	Hindlimb Left	5								Hindlimb Left	4								Hindlimb Left	5								Hindlimb Left	5								Hindlimb Left	5
				Total FL									Total FL									Total FL									Total FL									Total FL
2	Front Right	6	1	Pass	22				2	Front Right	5	1	Pass	31				2	Front Right	5		Pass	34				2	Front Right	10	2	Pass	40				2	Front Right	6	1	Pass	28
	Front Left	6		Fail	1					Front Left	6		Fail	1					Front Left	5		Fail	0					Front Left	18		Fail	1					Front Left	8		Fail	1
	Hindlimb Right	4								Hindlimb Right	4	1							Hindlimb Right	4								Hindlimb Right	5								Hindlimb Right	5
	Hindlimb Left	6		Total HR						Hindlimb Left	5		Total HR						Hindlimb Left	4		Total HR						Hindlimb Left	8		Total HR						Hindlimb Left	5		Total HR
				Pass	20								Pass	16								Pass	19								Pass	19								Pass	14
3	Front Right	7	1	Fail	1				3	Front Right	6		Fail	4				3	Front Right	6	2	Fail	0				3	Front Right	10		Fail	1				3	Front Right	7		Fail	0
	Front Left	5	1							Front Left	11								Front Left	12								Front Left	8	1							Front Left	13	1
	Hindlimb Right	5		Total HL						Hindlimb Right	3	2	Total HL						Hindlimb Right	6		Total HL						Hindlimb Right	5		Total HL						Hindlimb Right	5		Total HL
	Hindlimb Left	5		Pass	22					Hindlimb Left	5		Pass	19					Hindlimb Left	6		Pass	21					Hindlimb Left	5	1	Pass	26					Hindlimb Left	6		Pass	16
				Fail	0								Fail	0								Fail	0								Fail	1								Fail	0
4	Front Right	6							4	Front Right	8	1						4	Front Right	9							4	Front Right	8	1						4	Front Right	excluded; turned around
	Front Left	6								Front Left	8								Front Left	11								Front Left	9								Front Left	too many times
	Hindlimb Right	6								Hindlimb Right	5	1							Hindlimb Right	5								Hindlimb Right	5								Hindlimb Right
	Hindlimb Left	6								Hindlimb Left	5								Hindlimb Left	6								Hindlimb Left	8								Hindlimb Left
	Rat #:	11912	Date of Analysis:	Baseline						Rat #:	11912	Date of Analysis:	W1						Rat #:	11912	Date of Analysis:	W2						Rat #:	11912	Date of Analysis:	W3						Rat #:	11912	Date of Analysis:	W4
Trial	Paw	Pass	Fail		Sum Trials				Trial	Paw	Pass	Fail		Sum Trials				Trial	Paw	Pass	Fail		Sum Trials				Trial	Paw	Pass	Fail		Sum Trials				Trial	Paw	Pass	Fail		Sum Trials
1	Front Right	6		Total FR					1	Front Right	6	1	Total FR					1	Front Right	6		Total FR					1	Front Right	7		Total FR					1	Front Right	8	1	Total FR
	Front Left	8		Pass	30					Front Left	5		Pass	26					Front Left	6		Pass	29					Front Left	6	1	Pass	28					Front Left	9		Pass	43
	Hindlimb Right	6		Fail	0					Hindlimb Right	6		Fail	2					Hindlimb Right	5		Fail	0					Hindlimb Right	5		Fail	1					Hindlimb Right	6		Fail	3
	Hindlimb Left	6								Hindlimb Left	6								Hindlimb Left	5								Hindlimb Left	5	1							Hindlimb Left	6
				Total FL									Total FL									Total FL									Total FL									Total FL
2	Front Right	10		Pass	33	1			2	Front Right	9		Pass	24	0.96			2	Front Right	7		Pass	31	0.96875			2	Front Right	7		Pass	29	0.966667			2	Front Right	20	1	Pass	40	0.97561
	Front Left	9		Fail	0					Front Left	7	1	Fail	1					Front Left	7		Fail	1					Front Left	7		Fail	1					Front Left	11		Fail	1
	Hindlimb Right	7								Hindlimb Right	5								Hindlimb Right	7								Hindlimb Right	6								Hindlimb Right	8
	Hindlimb Left	6		Total HR						Hindlimb Left	5		Total HR						Hindlimb Left	7		Total HR						Hindlimb Left	6		Total HR						Hindlimb Left	6	1	Total HR
				Pass	24								Pass	22								Pass	25								Pass	22								Pass	26
3	Front Right	7		Fail	0				3	Front Right	5	1	Fail	0				3	Front Right	7		Fail	0				3	Front Right	8		Fail	0				3	Front Right	9	1	Fail	0
	Front Left	8								Front Left	6								Front Left	8	1							Front Left	9								Front Left	13	1
	Hindlimb Right	5		Total HL						Hindlimb Right	5		Total HL						Hindlimb Right	6		Total HL						Hindlimb Right	6		Total HL						Hindlimb Right	6		Total HL
	Hindlimb Left	5		Pass	23					Hindlimb Left	6		Pass	23					Hindlimb Left	6		Pass	25					Hindlimb Left	5		Pass	21					Hindlimb Left	4	2	Pass	21
				Fail	0								Fail	0								Fail	1								Fail	1								Fail	3
4	Front Right	7							4	Front Right	6							4	Front Right	9							4	Front Right	6	1						4	Front Right	6
	Front Left	8								Front Left	6								Front Left	10								Front Left	7								Front Left	7
	Hindlimb Right	6								Hindlimb Right	6								Hindlimb Right	7								Hindlimb Right	5								Hindlimb Right	6
	Hindlimb Left	6								Hindlimb Left	6								Hindlimb Left	7	1							Hindlimb Left	5								Hindlimb Left	5
	Rat #:	11913	Date of Analysis:	Baseline						Rat #:	11913	Date of Analysis:	W1						Rat #:	11913	Date of Analysis:	W2						Rat #:	11913	Date of Analysis:	W3						Rat #:	11913	Date of Analysis:	W4
Trial	Paw	Pass	Fail		Sum Trials				Trial	Paw	Pass	Fail		Sum Trials				Trial	Paw	Pass	Fail		Sum Trials				Trial	Paw	Pass	Fail		Sum Trials				Trial	Paw	Pass	Fail		Sum Trials
1	Front Right	10		Total FR					1	Front Right	6		Total FR					1	Front Right	5		Total FR					1	Front Right	6		Total FR					1	Front Right	5		Total FR
	Front Left	8		Pass	41					Front Left	7		Pass	25					Front Left	6		Pass	26					Front Left	5	1	Pass	27					Front Left	5		Pass	27
	Hindlimb Right	5		Fail	0					Hindlimb Right	5		Fail	3					Hindlimb Right	5		Fail	1					Hindlimb Right	6		Fail	0					Hindlimb Right	5		Fail	3
	Hindlimb Left	5								Hindlimb Left	5								Hindlimb Left	5								Hindlimb Left	5								Hindlimb Left	5
				Total FL									Total FL									Total FL									Total FL									Total FL
2	Front Right	8		Pass	48	0.941176			2	Front Right	8		Pass	23	0.92			2	Front Right	6		Pass	26	0.962963			2	Front Right	6		Pass	24	0.888889			2	Front Right	8	2	Pass	29	0.935484
	Front Left	11		Fail	3					Front Left	6		Fail	2					Front Left	6		Fail	1					Front Left	6	1	Fail	3					Front Left	9		Fail	2
	Hindlimb Right	5								Hindlimb Right	6								Hindlimb Right	4								Hindlimb Right	5								Hindlimb Right	5
	Hindlimb Left	6		Total HR						Hindlimb Left	5		Total HR						Hindlimb Left	4		Total HR						Hindlimb Left	6		Total HR						Hindlimb Left	5		Total HR
				Pass	22								Pass	21								Pass	19								Pass	22								Pass	22
3	Front Right	11		Fail	1				3	Front Right	5	3	Fail	0				3	Front Right	8		Fail	0				3	Front Right	6		Fail	1				3	Front Right	7	1	Fail	0
	Front Left	15	1							Front Left	3	2							Front Left	7	1							Front Left	5								Front Left	8	1
	Hindlimb Right	6	1	Total HL						Hindlimb Right	5		Total HL						Hindlimb Right	5		Total HL						Hindlimb Right	6		Total HL						Hindlimb Right	7		Total HL
	Hindlimb Left	8		Pass	25					Hindlimb Left	3		Pass	18					Hindlimb Left	5		Pass	19					Hindlimb Left	5		Pass	21					Hindlimb Left	4		Pass	19
				Fail	0								Fail	0								Fail	0								Fail	1								Fail	0
4	Front Right	12							4	Front Right	6							4	Front Right	7	1						4	Front Right	9							4	Front Right	7
	Front Left	14	2							Front Left	7								Front Left	7								Front Left	8	1							Front Left	7	1
	Hindlimb Right	6								Hindlimb Right	5								Hindlimb Right	5								Hindlimb Right	5	1							Hindlimb Right	5
	Hindlimb Left	6								Hindlimb Left	5								Hindlimb Left	5								Hindlimb Left	5	1							Hindlimb Left	5
	Rat #:	11914	Date of Analysis:	Baseline						Rat #:	11914	Date of Analysis:	W1						Rat #:	11914	Date of Analysis:	W2						Rat #:	11914	Date of Analysis:	W3						Rat #:	11914	Date of Analysis:	W4
Trial	Paw	Pass	Fail		Sum Trials				Trial	Paw	Pass	Fail		Sum Trials				Trial	Paw	Pass	Fail		Sum Trials				Trial	Paw	Pass	Fail		Sum Trials				Trial	Paw	Pass	Fail		Sum Trials
1	Front Right	5	1	Total FR					1	Front Right	7	1	Total FR					1	Front Right	9		Total FR					1	Front Right	6		Total FR					1	Front Right	4	1	Total FR
	Front Left	4		Pass	20					Front Left	6	1	Pass	29					Front Left	6	1	Pass	29					Front Left	6	1	Pass	25					Front Left	5		Pass	23
	Hindlimb Right	5		Fail	1					Hindlimb Right	4	1	Fail	2					Hindlimb Right	4		Fail	0					Hindlimb Right	4		Fail	0					Hindlimb Right	4		Fail	3
	Hindlimb Left	4								Hindlimb Left	4								Hindlimb Left	4								Hindlimb Left	4	1							Hindlimb Left	5	1
				Total FL									Total FL									Total FL									Total FL									Total FL
2	Front Right	5		Pass	19	1			2	Front Right	10		Pass	24	0.857143			2	Front Right	7		Pass	21	0.777778			2	Front Right	7		Pass	21	0.954545			2	Front Right	6	1	Pass	18	0.818182
	Front Left	4		Fail	0					Front Left	8	1	Fail	4					Front Left	4	2	Fail	6					Front Left	5		Fail	1					Front Left	4	1	Fail	4
	Hindlimb Right	5								Hindlimb Right	4								Hindlimb Right	5								Hindlimb Right	5								Hindlimb Right	3	1
	Hindlimb Left	4		Total HR						Hindlimb Left	3		Total HR						Hindlimb Left	5	1	Total HR						Hindlimb Left	4		Total HR						Hindlimb Left	4	1	Total HR
				Pass	18								Pass	18								Pass	18								Pass	18								Pass	17
3	Front Right	5		Fail	1				3	Front Right	6	1	Fail	1				3	Front Right	7		Fail	0				3	Front Right	7		Fail	0				3	Front Right	6		Fail	1
	Front Left	5								Front Left	5	2							Front Left	5	2							Front Left	6								Front Left	4	1
	Hindlimb Right	4	1	Total HL						Hindlimb Right	5		Total HL						Hindlimb Right	5		Total HL						Hindlimb Right	4		Total HL						Hindlimb Right	5		Total HL
	Hindlimb Left	5		Pass	18					Hindlimb Left	4		Pass	17					Hindlimb Left	5	1	Pass	18					Hindlimb Left	3	1	Pass	16					Hindlimb Left	5	1	Pass	17
				Fail	1								Fail	1								Fail	3								Fail	2								Fail	4
4	Front Right	5							4	Front Right	6							4	Front Right	6							4	Front Right	5							4	Front Right	7	1
	Front Left	6								Front Left	5								Front Left	6	1							Front Left	4								Front Left	5	2
	Hindlimb Right	4								Hindlimb Right	5								Hindlimb Right	4								Hindlimb Right	5								Hindlimb Right	5
	Hindlimb Left	5	1							Hindlimb Left	6	1							Hindlimb Left	4	1							Hindlimb Left	5								Hindlimb Left	3	1
	Rat #:	11915	Date of Analysis:	Baseline						Rat #:	11915	Date of Analysis:	W1						Rat #:	11915	Date of Analysis:	W2						Rat #:	11915	Date of Analysis:	W3						Rat #:	11915	Date of Analysis:	W4
Trial	Paw	Pass	Fail		Sum Trials				Trial	Paw	Pass	Fail		Sum Trials				Trial	Paw	Pass	Fail		Sum Trials				Trial	Paw	Pass	Fail		Sum Trials				Trial	Paw	Pass	Fail		Sum Trials
1	Front Right	6		Total FR					1	Front Right	6	1	Total FR					1	Front Right	6	3	Total FR					1	Front Right	8		Total FR					1	Front Right	6	2	Total FR
	Front Left	6		Pass	30	1				Front Left	6		Pass	25	0.806452				Front Left	7	1	Pass	24	0.8				Front Left	8		Pass	37	0.880952				Front Left	7	1	Pass	27	0.84375
	Hindlimb Right	6		Fail	0					Hindlimb Right	5	1	Fail	6					Hindlimb Right	5	2	Fail	6					Hindlimb Right	5		Fail	5					Hindlimb Right	4	1	Fail	5
	Hindlimb Left	6								Hindlimb Left	5								Hindlimb Left	5								Hindlimb Left	6	1							Hindlimb Left	4
				Total FL									Total FL									Total FL									Total FL									Total FL
2	Front Right	8		Pass	28				2	Front Right	7	1	Pass	30				2	Front Right	6	1	Pass	32				2	Front Right	7	1	Pass	47				2	Front Right	7	1	Pass	37
	Front Left	7		Fail	1					Front Left	8		Fail	0					Front Left	8		Fail	2					Front Left	6		Fail	2					Front Left	9		Fail	1
	Hindlimb Right	5								Hindlimb Right	5								Hindlimb Right	4	2							Hindlimb Right	5	1							Hindlimb Right	4	1
	Hindlimb Left	4		Total HR						Hindlimb Left	5		Total HR						Hindlimb Left	5		Total HR						Hindlimb Left	6		Total HR						Hindlimb Left	5		Total HR
				Pass	23								Pass	20								Pass	19								Pass	20								Pass	19
3	Front Right	7		Fail	0				3	Front Right	6	1	Fail	3				3	Front Right	6		Fail	5				3	Front Right	7		Fail	1				3	Front Right	5	1	Fail	8
	Front Left	6	1							Front Left	8								Front Left	7								Front Left	10								Front Left	7
	Hindlimb Right	5		Total HL						Hindlimb Right	5	1	Total HL						Hindlimb Right	5		Total HL						Hindlimb Right	6		Total HL						Hindlimb Right	6	3	Total HL
	Hindlimb Left	5		Pass	22					Hindlimb Left	5		Pass	20					Hindlimb Left	5		Pass	22					Hindlimb Left	6		Pass	25					Hindlimb Left	5		Pass	20
				Fail	1								Fail	0								Fail	0								Fail	1								Fail	0
4	Front Right	9							4	Front Right	6	3						4	Front Right	6	2						4	Front Right	15	4						4	Front Right	9	1
	Front Left	9								Front Left	8								Front Left	10	1							Front Left	23	2							Front Left	14
	Hindlimb Right	7								Hindlimb Right	5	1							Hindlimb Right	5	1							Hindlimb Right	4								Hindlimb Right	5	3
	Hindlimb Left	7	1							Hindlimb Left	5								Hindlimb Left	7								Hindlimb Left	7								Hindlimb Left	6

## Sheet: Raw_Ladder_Data_Study_2B
					FR = Front Right
	BL = Baseline				FL = Front Left				W1 = Week 1									W3 = Week 3
	Highlighted cells are post-ICH affected limbs				HR = Hindlimb Right
BL					HL = Hindlimb Left				W1									W3
	Rat #:	12495		Baseline						Rat #:	12495								Rat #:	12495
Trial	Paw	Pass	Fail		Sum Trials				Trial	Paw	Pass	Fail		Sum Trials				Trial	Paw	Pass	Fail		Sum Trials
1	Front Right	4	0	Total FR					1	Front Right	7	2	Total FR					1	Front Right	4	0	Total FR
	Front Left	4	0	Pass	19	0.863636				Front Left	6	2	Pass	20	0.769231				Front Left	6	0	Pass	20	0.869565
	Hindlimb Right	4	0	Fail	3					Hindlimb Right	6	0	Fail	6					Hindlimb Right	4	0	Fail	3
	Hindlimb Left	4	0							Hindlimb Left	6	0							Hindlimb Left	4	0
				Total FL									Total FL									Total FL
2	Front Right	5	1	Pass	20				2	Front Right	4	3	Pass	23				2	Front Right	6	2	Pass	22
	Front Left	5	0	Fail	1					Front Left	6	0	Fail	2					Front Left	5	0	Fail	1
	Hindlimb Right	4	1							Hindlimb Right	4	0							Hindlimb Right	4	0
	Hindlimb Left	5	0	Total HR						Hindlimb Left	5	0	Total HR						Hindlimb Left	4	0	Total HR
				Pass	15								Pass	20								Pass	16
3	Front Right	5	0	Fail	2				3	Front Right	4	1	Fail	0				3	Front Right	5	0	Fail	0
	Front Left	5	1							Front Left	5	0							Front Left	5	0
	Hindlimb Right	4	0	Total HL						Hindlimb Right	5	0	Total HL						Hindlimb Right	4	0	Total HL
	Hindlimb Left	6	0	Pass	21					Hindlimb Left	5	0	Pass	20					Hindlimb Left	5	0	Pass	17
				Fail	0								Fail	1								Fail	1
4	Front Right	5	2						4	Front Right	5	0						4	Front Right	5	1
	Front Left	6	0							Front Left	6	0							Front Left	6	1
	Hindlimb Right	3	1							Hindlimb Right	5	0							Hindlimb Right	4	0
	Hindlimb Left	6	0							Hindlimb Left	4	1							Hindlimb Left	4	1
BL									W1									W3
	Rat #:	12496		Baseline						Rat #:	12496								Rat #:	12496
Trial	Paw	Pass	Fail		Sum Trials				Trial	Paw	Pass	Fail		Sum Trials				Trial	Paw	Pass	Fail		Sum Trials
1	Front Right	4	1	Total FR					1	Front Right	10	0	Total FR					1	Front Right	7	0	Total FR
	Front Left	4	1	Pass	19					Front Left	6	6	Pass	27					Front Left	5	0	Pass	25
	Hindlimb Right	5	0	Fail	1					Hindlimb Right	7	0	Fail	2					Hindlimb Right	4	0	Fail	1
	Hindlimb Left	5	0							Hindlimb Left	5	0							Hindlimb Left	4	0
				Total FL									Total FL									Total FL
2	Front Right	5	0	Pass	20	0.952381			2	Front Right	5	1	Pass	21	0.7			2	Front Right	6	0	Pass	22	0.916667
	Front Left	5	0	Fail	1					Front Left	5	1	Fail	9					Front Left	6	0	Fail	2
	Hindlimb Right	4	0							Hindlimb Right	4	3							Hindlimb Right	4	0
	Hindlimb Left	4	0	Total HR						Hindlimb Left	4	1	Total HR						Hindlimb Left	4	0	Total HR
				Pass	17								Pass	20								Pass	17
3	Front Right	5	0	Fail	0				3	Front Right	5	1	Fail	4				3	Front Right	6	1	Fail	0
	Front Left	5	0							Front Left	4	1							Front Left	5	2
	Hindlimb Right	4	0	Total HL						Hindlimb Right	5	1	Total HL						Hindlimb Right	5	0	Total HL
	Hindlimb Left	4	0	Pass	17					Hindlimb Left	5	0	Pass	18					Hindlimb Left	4	0	Pass	16
				Fail	0								Fail	1								Fail	0
4	Front Right	5	0						4	Front Right	7	0						4	Front Right	6	0
	Front Left	6	0							Front Left	6	1							Front Left	6	0
	Hindlimb Right	4	0							Hindlimb Right	4	0							Hindlimb Right	4	0
	Hindlimb Left	4	0							Hindlimb Left	4	0							Hindlimb Left	4	0
BL									W1									W3
	Rat #:	12497		Baseline						Rat #:	12497								Rat #:	12497
Trial	Paw	Pass	Fail		Sum Trials				Trial	Paw	Pass	Fail		Sum Trials				Trial	Paw	Pass	Fail		Sum Trials
1	Front Right	4	1	Total FR					1	Front Right	5	0	Total FR					1	Front Right	6	1	Total FR
	Front Left	5	0	Pass	17					Front Left	6	0	Pass	20					Front Left	6	0	Pass	22
	Hindlimb Right	4	0	Fail	3					Hindlimb Right	4	0	Fail	1					Hindlimb Right	4	0	Fail	3
	Hindlimb Left	4	0							Hindlimb Left	5	0							Hindlimb Left	5	0
				Total FL									Total FL									Total FL
2	Front Right	4	1	Pass	22	1			2	Front Right	5	0	Pass	21	1			2	Front Right	5	1	Pass	22	0.956522
	Front Left	6	0		0					Front Left	5	0		0					Front Left	6	1		1
	Hindlimb Right	3	2							Hindlimb Right	4	0							Hindlimb Right	5	0
	Hindlimb Left	5	0	Total HR						Hindlimb Left	4	0	Total HR						Hindlimb Left	5	0	Total HR
				Pass	16								Pass	16								Pass	18
3	Front Right	4	1	Fail	2				3	Front Right	5	1	Fail	0				3	Front Right	5	0	Fail	0
	Front Left	6	0							Front Left	5	0							Front Left	5	0
	Hindlimb Right	5	0	Total HL						Hindlimb Right	4	0	Total HL						Hindlimb Right	4	0	Total HL
	Hindlimb Left	5	0	Pass	19					Hindlimb Left	5	0	Pass	19					Hindlimb Left	4	0	Pass	19
				Fail	0								Fail	0								Fail	0
4	Front Right	5	0						4	Front Right	5	0						4	Front Right	6	1
	Front Left	5	0							Front Left	5	0							Front Left	5	0
	Hindlimb Right	4	0							Hindlimb Right	4	0							Hindlimb Right	5	0
	Hindlimb Left	5	0							Hindlimb Left	5	0							Hindlimb Left	5	0
BL									BLW1									W3
	Rat #:	12498		Baseline						Rat #:	12498								Rat #:	12498
Trial	Paw	Pass	Fail		Sum Trials				Trial	Paw	Pass	Fail		Sum Trials				Trial	Paw	Pass	Fail		Sum Trials
1	Front Right	4	0	Total FR					1	Front Right	6	0	Total FR					1	Front Right	5	2	Total FR
	Front Left	4	0	Pass	18	0.947368				Front Left	6	0	Pass	21	0.913043				Front Left	6	1	Pass	14	0.823529
	Hindlimb Right	4	0	Fail	1					Hindlimb Right	5	0	Fail	2					Hindlimb Right	5	1	Fail	3
	Hindlimb Left	4	0							Hindlimb Left	6	0							Hindlimb Left	4	0
				Total FL									Total FL									Total FL
2	Front Right	4	0	Pass	16				2	Front Right	5	0	Pass	23				2	Front Right	4	0	Pass	24
	Front Left	4	0	Fail	4					Front Left	6	0	Fail	0					Front Left	6	2	Fail	3
	Hindlimb Right	4	0							Hindlimb Right	4	0							Hindlimb Right	4	0
	Hindlimb Left	4	0	Total HR						Hindlimb Left	5	0	Total HR						Hindlimb Left	3	0	Total HR
				Pass	18								Pass	17								Pass	16
3	Front Right	4	1	Fail	0				3	Front Right	5	0	Fail	0				3	Front Right	4	1	Fail	2
	Front Left	3	2							Front Left	5	0							Front Left	6	0
	Hindlimb Right	5	0	Total HL						Hindlimb Right	4	0	Total HL						Hindlimb Right	3	1	Total HL
	Hindlimb Left	4	0	Pass	17					Hindlimb Left	4	0	Pass	20					Hindlimb Left	4	0	Pass	15
				Fail	0								Fail	0								Fail	0
4	Front Right	6	0						4	Front Right	5	2						4	Front Right	5	0
	Front Left	5	2							Front Left	6	0							Front Left	6	0
	Hindlimb Right	5	0							Hindlimb Right	4	0							Hindlimb Right	4	0
	Hindlimb Left	5	0							Hindlimb Left	5	0							Hindlimb Left	4	0
BL									W1									W3
	Rat #:	12499		Baseline						Rat #:	12499								Rat #:	12499
Trial	Paw	Pass	Fail		Sum Trials				Trial	Paw	Pass	Fail		Sum Trials				Trial	Paw	Pass	Fail		Sum Trials
1	Front Right	4	1	Total FR					1	Front Right	6	1	Total FR					1	Front Right	6	0	Total FR
	Front Left	6	0	Pass	23	0.793103				Front Left	8	0	Pass	18	0.9				Front Left	6	0	Pass	22	0.88
	Hindlimb Right	5	0	Fail	6					Hindlimb Right	5	0	Fail	2					Hindlimb Right	6	0	Fail	3
	Hindlimb Left	5	0							Hindlimb Left	5	0							Hindlimb Left	5	0
				Total FL									Total FL									Total FL
2	Front Right	5	1	Pass	23				2	Front Right	6	1	Pass	20				2	Front Right	5	1	Pass	24
	Front Left	5	0	Fail	0					Front Left	6	0	Fail	0					Front Left	6	0	Fail	0
	Hindlimb Right	5	0							Hindlimb Right	6	0							Hindlimb Right	4	0
	Hindlimb Left	5	0	Total HR						Hindlimb Left	5	0	Total HR						Hindlimb Left	4	0	Total HR
				Pass	21								Pass	16								Pass	19
3	Front Right	5	3	Fail	1				3	Front Right	6	0	Fail	0				3	Front Right	6	0	Fail	0
	Front Left	6	0							Front Left	6	0							Front Left	6	0
	Hindlimb Right	6	0	Total HL						Hindlimb Right	5	0	Total HL						Hindlimb Right	4	0	Total HL
	Hindlimb Left	6	0	Pass	22					Hindlimb Left	5	0	Pass	15					Hindlimb Left	4	0	Pass	18
				Fail	0								Fail	0								Fail	0
4	Front Right	9	1						4	Front Right								4	Front Right	5	2
	Front Left	6	0							Front Left									Front Left	6	0
	Hindlimb Right	5	1							Hindlimb Right			required intervention to not turn around and slipping likely caused by that						Hindlimb Right	5	0
	Hindlimb Left	6	0							Hindlimb Left			will not use this trial.						Hindlimb Left	5	0
BL									W1									W3
	Rat #:	12500		Baseline						Rat #:	12500								Rat #:	12500
Trial	Paw	Pass	Fail		Sum Trials				Trial	Paw	Pass	Fail		Sum Trials				Trial	Paw	Pass	Fail		Sum Trials
1	Front Right	5	1	Total FR					1	Front Right	5	1	Total FR					1	Front Right	5	0	Total FR
	Front Left	4	0	Pass	17					Front Left	4	3	Pass	20					Front Left	4	0	Pass	23
	Hindlimb Right	5	0	Fail	4					Hindlimb Right	5	0	Fail	2					Hindlimb Right	4	1	Fail	1
	Hindlimb Left	4	0							Hindlimb Left	5	0							Hindlimb Left	3	1
				Total FL									Total FL									Total FL
2	Front Right	4	0	Pass	17	0.944444			2	Front Right	5	0	Pass	17	0.73913			2	Front Right	5	0	Pass	18	0.857143
	Front Left	4	0	Fail	1					Front Left	5	0	Fail	6					Front Left	3	1	Fail	3
	Hindlimb Right	4	0							Hindlimb Right	5	0							Hindlimb Right	4	0
	Hindlimb Left	4	0	Total HR						Hindlimb Left	4	0	Total HR						Hindlimb Left	4	0	Total HR
				Pass	18								Pass	20								Pass	18
3	Front Right	5	1	Fail	0				3	Front Right	6	0	Fail	0				3	Front Right	7	0	Fail	1
	Front Left	5	1							Front Left	4	3							Front Left	5	1
	Hindlimb Right	5	0	Total HL						Hindlimb Right	5	0	Total HL						Hindlimb Right	4	0	Total HL
	Hindlimb Left	6	0	Pass	18					Hindlimb Left	4	0	Pass	17					Hindlimb Left	4	0	Pass	17
				Fail	0								Fail	0								Fail	1
4	Front Right	3	2						4	Front Right	4	1						4	Front Right	6	1
	Front Left	4	0							Front Left	4	0							Front Left	6	1
	Hindlimb Right	4	0							Hindlimb Right	5	0							Hindlimb Right	6	0
	Hindlimb Left	4	0							Hindlimb Left	4	0							Hindlimb Left	6	0
BL									W1									W3
	Rat #:	12501		Baseline						Rat #:	12501								Rat #:	12501
Trial	Paw	Pass	Fail		Sum Trials				Trial	Paw	Pass	Fail		Sum Trials				Trial	Paw	Pass	Fail		Sum Trials
1	Front Right	5	1	Total FR					1	Front Right	6	0	Total FR					1	Front Right	5	0	Total FR
	Front Left	4	1	Pass	22	0.956522				Front Left	7	0	Pass	26	0.962963				Front Left	5	0	Pass	24	0.96
	Hindlimb Right	5	0	Fail	1					Hindlimb Right	5	0	Fail	1					Hindlimb Right	5	0	Fail	1
	Hindlimb Left	5	0							Hindlimb Left	5	1							Hindlimb Left	5	0
				Total FL									Total FL									Total FL
2	Front Right	6	0	Pass	20				2	Front Right	7	1	Pass	28				2	Front Right	6	0	Pass	23
	Front Left	6	0	Fail	3					Front Left	8		Fail	0					Front Left	6	0	Fail	0
	Hindlimb Right	5	0							Hindlimb Right	6	0							Hindlimb Right	5	0
	Hindlimb Left	5	0	Total HR						Hindlimb Left	6	0	Total HR						Hindlimb Left	4	0	Total HR
				Pass	22								Pass	21								Pass	19
3	Front Right	6	0	Fail	0				3	Front Right	7	0	Fail	0				3	Front Right	7	1	Fail	0
	Front Left	5	0							Front Left	7	0							Front Left	7	0
	Hindlimb Right	6	0	Total HL						Hindlimb Right	5	0	Total HL						Hindlimb Right	5	0	Total HL
	Hindlimb Left	6	1	Pass	22					Hindlimb Left	7	0	Pass	24					Hindlimb Left	5	0	Pass	19
				Fail	1								Fail	1								Fail	0
4	Front Right	5	0						4	Front Right	6	0						4	Front Right	6	0
	Front Left	5	2							Front Left	6	0							Front Left	5	0
	Hindlimb Right	6	0							Hindlimb Right	5	0							Hindlimb Right	4	0
	Hindlimb Left	6	0							Hindlimb Left	6	0							Hindlimb Left	5	0
BL									W1									W3
	Rat #:	12502		Baseline						Rat #:	12502								Rat #:	12502
Trial	Paw	Pass	Fail		Sum Trials				Trial	Paw	Pass	Fail		Sum Trials				Trial	Paw	Pass	Fail		Sum Trials
1	Front Right	5	1	Total FR					1	Front Right	7	0	Total FR					1	Front Right	5	0	Total FR
	Front Left	6	0	Pass	24					Front Left	6	2	Pass	24					Front Left	5	0	Pass	21
	Hindlimb Right	4	0	Fail	3					Hindlimb Right	5	0	Fail	0					Hindlimb Right	4	0	Fail	0
	Hindlimb Left	5	0							Hindlimb Left	5	0							Hindlimb Left	4	0
				Total FL									Total FL									Total FL
2	Front Right	5	1	Pass	25	1			2	Front Right	6	0	Pass	24	0.888889			2	Front Right	6	0	Pass	22	1
	Front Left	6	0	Fail	0					Front Left	6	1	Fail	3					Front Left	6	0	Fail	0
	Hindlimb Right	4	0							Hindlimb Right	4	0							Hindlimb Right	3	0
	Hindlimb Left	5	0	Total HR						Hindlimb Left	5	0	Total HR						Hindlimb Left	3	0	Total HR
				Pass	18								Pass	17								Pass	16
3	Front Right	6	0	Fail	0				3	Front Right	5	0	Fail	0				3	Front Right	5	0	Fail	0
	Front Left	6	0							Front Left	7	0							Front Left	5	0
	Hindlimb Right	5	0	Total HL						Hindlimb Right	4	0	Total HL						Hindlimb Right	5	0	Total HL
	Hindlimb Left	5	0	Pass	20					Hindlimb Left	4	0	Pass	18					Hindlimb Left	4	0	Pass	15
				Fail	0								Fail	0								Fail	0
4	Front Right	8	1						4	Front Right	6	0						4	Front Right	5	0
	Front Left	7	0							Front Left	5	0							Front Left	6	0
	Hindlimb Right	5	0							Hindlimb Right	4	0							Hindlimb Right	4	0
	Hindlimb Left	5	0							Hindlimb Left	4	0							Hindlimb Left	4	0
BL									W1									W3
	Rat #:	12487		Baseline						Rat #:	12487								Rat #:	12487
Trial	Paw	Pass	Fail		Sum Trials				Trial	Paw	Pass	Fail		Sum Trials				Trial	Paw	Pass	Fail		Sum Trials
1	Front Right	5	0	Total FR					1	Front Right	6	0	Total FR					1	Front Right	5	0	Total FR
	Front Left	5	0	Pass	20					Front Left	6	0	Pass	15					Front Left	5	0	Pass	18
	Hindlimb Right	5	0	Fail	1					Hindlimb Right	4	0	Fail	0					Hindlimb Right	5	0	Fail	2
	Hindlimb Left	5	0							Hindlimb Left	5	0							Hindlimb Left	4	0
				Total FL									Total FL									Total FL
2	Front Right	6	0	Pass	21	0.954545			2	Front Right	5	0	Pass	21	1			2	Front Right	3	0	Pass	18	0.818182
	Front Left	7	0	Fail	1					Front Left	4	0	Fail	0					Front Left	4	0	Fail	4
	Hindlimb Right	4	0							Hindlimb Right	5	0							Hindlimb Right	3	0
	Hindlimb Left	5	0	Total HR						Hindlimb Left	4	0	Total HR						Hindlimb Left	4	0	Total HR
				Pass	18								Pass	17								Pass	16
3	Front Right	5	0	Fail	0				3	Front Right	4	0	Fail	0				3	Front Right	5	1	Fail	0
	Front Left	4	1							Front Left	5	0							Front Left	5	2
	Hindlimb Right	5	0	Total HL						Hindlimb Right	4	0	Total HL						Hindlimb Right	4	0	Total HL
	Hindlimb Left	4	0	Pass	19					Hindlimb Left	5	0	Pass	19					Hindlimb Left	4	1	Pass	16
				Fail	0								Fail	0								Fail	2
4	Front Right	4	1						4	Front Right	5	0						4	Front Right	5	1
	Front Left	5	0							Front Left	6	0							Front Left	4	2
	Hindlimb Right	4	0							Hindlimb Right	4	0							Hindlimb Right	4	0
	Hindlimb Left	5	0							Hindlimb Left	5	0							Hindlimb Left	4	1
BL									W1									W3
	Rat #:	12488		Baseline						Rat #:	12488								Rat #:	12488
Trial	Paw	Pass	Fail		Sum Trials				Trial	Paw	Pass	Fail		Sum Trials				Trial	Paw	Pass	Fail		Sum Trials
1	Front Right	7	1	Total FR					1	Front Right	6	0	Total FR					1	Front Right	5	0	Total FR
	Front Left	7	1	Pass	30					Front Left	7	0	Pass	18					Front Left	5	0	Pass	22
	Hindlimb Right	4	2	Fail	2					Hindlimb Right	5	0	Fail	0					Hindlimb Right	4	1	Fail	2
	Hindlimb Left	6	1							Hindlimb Left	4	0							Hindlimb Left	4	0
				Total FL									Total FL									Total FL
2	Front Right	9	0	Pass	30	0.9375			2	Front Right	5	0	Pass	25	0.961538			2	Front Right	6	1	Pass	21	1
	Front Left	8	1	Fail	2					Front Left	6	1	Fail	1					Front Left	5	0	Fail	0
	Hindlimb Right	5	0							Hindlimb Right	4	1							Hindlimb Right	5	0
	Hindlimb Left	5	0	Total HR						Hindlimb Left	5	0	Total HR						Hindlimb Left	4	0	Total HR
				Pass	19								Pass	19								Pass	18
3	Front Right	6	0	Fail	2				3	Front Right	8	0	Fail	1				3	Front Right	6	1	Fail	1
	Front Left	7	0							Front Left	6	0							Front Left	6	0
	Hindlimb Right	5	0	Total HL						Hindlimb Right	6	0	Total HL						Hindlimb Right	4	0	Total HL
	Hindlimb Left	6	0	Pass	23					Hindlimb Left	5	0	Pass	19					Hindlimb Left	5	0	Pass	17
				Fail	1								Fail	0								Fail	0
4	Front Right	8	1						4	Front Right	7	0						4	Front Right	5	0
	Front Left	8	0							Front Left	6	0							Front Left	5	0
	Hindlimb Right	5	0							Hindlimb Right	4	0							Hindlimb Right	5	0
	Hindlimb Left	6	0							Hindlimb Left	5	0							Hindlimb Left	4	0
BL									W1									W3
	Rat #:	12489		Baseline						Rat #:	12489								Rat #:	12489
Trial	Paw	Pass	Fail		Sum Trials				Trial	Paw	Pass	Fail		Sum Trials				Trial	Paw	Pass	Fail		Sum Trials
1	Front Right	6	0	Total FR					1	Front Right	6	0	Total FR					1	Front Right	5	1	Total FR
	Front Left	6	0	Pass	22	1				Front Left	6	0	Pass	24	0.96				Front Left	5	0	Pass	19	0.826087
	Hindlimb Right	6	0	Fail	0					Hindlimb Right	5	0	Fail	1					Hindlimb Right	4	0	Fail	4
	Hindlimb Left	6	0							Hindlimb Left	5	1							Hindlimb Left	5	0
				Total FL									Total FL									Total FL
2	Front Right	6	0	Pass	22				2	Front Right	6	0	Pass	23				2	Front Right	4	2	Pass	20
	Front Left	5	0	Fail	0					Front Left	5	1	Fail	1					Front Left	5	0	Fail	1
	Hindlimb Right	5	0							Hindlimb Right	4	1							Hindlimb Right	4	0
	Hindlimb Left	5	0	Total HR						Hindlimb Left	5	0	Total HR						Hindlimb Left	4	0	Total HR
				Pass	21								Pass	17								Pass	16
3	Front Right	5	0	Fail	0				3	Front Right	6	1	Fail	1				3	Front Right	5	1	Fail	0
	Front Left	6	0							Front Left	6	0							Front Left	5	0
	Hindlimb Right	5	0	Total HL						Hindlimb Right	5	0	Total HL						Hindlimb Right	4	0	Total HL
	Hindlimb Left	6	0	Pass	22					Hindlimb Left	5	0	Pass	19					Hindlimb Left	4	1	Pass	17
				Fail	0								Fail	3								Fail	2
4	Front Right	5	0						4	Front Right	6	0						4	Front Right	5	0
	Front Left	5	0							Front Left	6	0							Front Left	5	1
	Hindlimb Right	5	0							Hindlimb Right	3	0							Hindlimb Right	4	0
	Hindlimb Left	5	0							Hindlimb Left	4	2							Hindlimb Left	4	1
BL									W1									W3
	Rat #:	12490		Baseline						Rat #:	12490								Rat #:	12490
Trial	Paw	Pass	Fail		Sum Trials				Trial	Paw	Pass	Fail		Sum Trials				Trial	Paw	Pass	Fail		Sum Trials
1	Front Right	6	0	Total FR					1	Front Right	9	5	Total FR					1	Front Right	6	1	Total FR
	Front Left	6	0	Pass	27	0.964286			required	Front Left	9	1	Pass	27	0.794118				Front Left	6	0	Pass	21	0.875
	Hindlimb Right	5	0	Fail	1				researcher	Hindlimb Right	6	0	Fail	7					Hindlimb Right	4	1	Fail	3
	Hindlimb Left	5	0						intervention	Hindlimb Left	6	0							Hindlimb Left	4	0
				Total FL									Total FL									Total FL
2	Front Right	7	1	Pass	26				2	Front Right	6	1	Pass	27				2	Front Right	5	2	Pass	23
	Front Left	7	1	Fail	1					Front Left	6	0	Fail	2					Front Left	5	1	Fail	1
	Hindlimb Right	5	0							Hindlimb Right	5	0							Hindlimb Right	4	2
	Hindlimb Left	5	0	Total HR						Hindlimb Left	5	0	Total HR						Hindlimb Left	4	0	Total HR
				Pass	19								Pass	19								Pass	15
3	Front Right	7	0	Fail	0				3	Front Right	6	0	Fail	0				3	Front Right	5	0	Fail	3
	Front Left	6	0							Front Left	6	0							Front Left	6	0
	Hindlimb Right	5	0	Total HL						Hindlimb Right	4	0	Total HL						Hindlimb Right	4	0	Total HL
	Hindlimb Left	5	0	Pass	19					Hindlimb Left	5	0	Pass	21					Hindlimb Left	5	0	Pass	17
				Fail	0								Fail	0								Fail	0
4	Front Right	7	0						4	Front Right	6	1						4	Front Right	5	0
	Front Left	7	0							Front Left	6	1							Front Left	6	0
	Hindlimb Right	4	0							Hindlimb Right	4	0							Hindlimb Right	3	0
	Hindlimb Left	4	0							Hindlimb Left	5	0							Hindlimb Left	4	0
BL									W1									W3
	Rat #:	12491		Baseline						Rat #:	12491								Rat #:	12491
Trial	Paw	Pass	Fail		Sum Trials				Trial	Paw	Pass	Fail		Sum Trials				Trial	Paw	Pass	Fail		Sum Trials
1	Front Right	7	0	Total FR					1	Front Right	5	1	Total FR					1	Front Right	4	0	Total FR
	Front Left	7	0	Pass	25	0.961538				Front Left	5	0	Pass	19	0.863636				Front Left	4	1	Pass	17	0.944444
	Hindlimb Right	5	0	Fail	1					Hindlimb Right	6	0	Fail	3					Hindlimb Right	5	1	Fail	1
	Hindlimb Left	6	0							Hindlimb Left	5	0							Hindlimb Left	5	0
				Total FL									Total FL									Total FL
2	Front Right	7	0	Pass	24				2	Front Right	5	0	Pass	20				2	Front Right	5	0	Pass	16
	Front Left	6	0	Fail	0					Front Left	5	0	Fail	0					Front Left	4	0	Fail	2
	Hindlimb Right	6	0							Hindlimb Right	4	0							Hindlimb Right	4	0
	Hindlimb Left	5	0	Total HR						Hindlimb Left	5	0	Total HR						Hindlimb Left	4	0	Total HR
				Pass	21								Pass	18								Pass	17
3	Front Right	5	1	Fail	0				3	Front Right	5	1	Fail	0				3	Front Right	4	0	Fail	1
	Front Left	5	0							Front Left	5	0							Front Left	3	1
	Hindlimb Right	6	0	Total HL						Hindlimb Right	4	0	Total HL						Hindlimb Right	4	0	Total HL
	Hindlimb Left	4	1	Pass	19					Hindlimb Left	4	0	Pass	18					Hindlimb Left	4	0	Pass	16
				Fail	1								Fail	1								Fail	1
4	Front Right	6	0						4	Front Right	4	1						4	Front Right	4	1
	Front Left	6	0							Front Left	5	0							Front Left	5	0
	Hindlimb Right	4	0							Hindlimb Right	4	0							Hindlimb Right	4	0
	Hindlimb Left	4	0							Hindlimb Left	4	1							Hindlimb Left	3	1
BL									W1									W3
	Rat #:	12492		Baseline						Rat #:	12492								Rat #:	12492
Trial	Paw	Pass	Fail		Sum Trials				Trial	Paw	Pass	Fail		Sum Trials				Trial	Paw	Pass	Fail		Sum Trials
1	Front Right	6	0	Total FR					1	Front Right	6	0	Total FR					1	Front Right	4	0	Total FR
	Front Left	5	0	Pass	22					Front Left	6	0	Pass	24					Front Left	5	0	Pass	22
	Hindlimb Right	5	1	Fail	2					Hindlimb Right	4	0	Fail	0					Hindlimb Right	4	0	Fail	1
	Hindlimb Left	5	0							Hindlimb Left	4	0							Hindlimb Left	5	0
				Total FL									Total FL									Total FL
2	Front Right	5	2	Pass	25	0.892857			2	Front Right	6	0	Pass	22	1			2	Front Right	5	1	Pass	22	0.956522
	Front Left	7	1	Fail	3					Front Left	6	0	Fail	0					Front Left	5	1	Fail	1
	Hindlimb Right	5	0							Hindlimb Right	5	0							Hindlimb Right	5	0
	Hindlimb Left	5	0	Total HR						Hindlimb Left	5	0	Total HR						Hindlimb Left	5	0	Total HR
				Pass	20								Pass	20								Pass	18
3	Front Right	5	0	Fail	1				3	Front Right	5	0	Fail	0				3	Front Right	7	0	Fail	0
	Front Left	6	2							Front Left	5	0							Front Left	6	0
	Hindlimb Right	4	0	Total HL						Hindlimb Right	5	0	Total HL						Hindlimb Right	5	0	Total HL
	Hindlimb Left	5	0	Pass	20					Hindlimb Left	4	0	Pass	18					Hindlimb Left	5	0	Pass	19
				Fail	0								Fail	0								Fail	0
4	Front Right	6	0						4	Front Right	7	0						4	Front Right	6	0
	Front Left	7	0							Front Left	5	0							Front Left	6	0
	Hindlimb Right	6	0							Hindlimb Right	6	0							Hindlimb Right	4	0
	Hindlimb Left	5	0							Hindlimb Left	5	0							Hindlimb Left	4	0
BL									W1									W3
	Rat #:	12493		Baseline						Rat #:	12493								Rat #:	12493
Trial	Paw	Pass	Fail		Sum Trials				Trial	Paw	Pass	Fail		Sum Trials				Trial	Paw	Pass	Fail		Sum Trials
1	Front Right	5	0	Total FR					1	Front Right	4	0	Total FR					1	Front Right	4	0	Total FR
	Front Left	5	0	Pass	17					Front Left	3	1	Pass	19					Front Left	4	1	Pass	20
	Hindlimb Right	5	0	Fail	0					Hindlimb Right	4	0	Fail	0					Hindlimb Right	4	0	Fail	0
	Hindlimb Left	5	0							Hindlimb Left	4	0							Hindlimb Left	4	0
				Total FL									Total FL									Total FL
2	Front Right	5	0	Pass	15	0.882353			2	Front Right	5	0	Pass	17	0.894737			2	Front Right	5	0	Pass	19	0.95
	Front Left	5	0	Fail	2					Front Left	4	1	Fail	2					Front Left	5	0	Fail	1
	Hindlimb Right	5	0							Hindlimb Right	4	0							Hindlimb Right	3	0
	Hindlimb Left	5	0	Total HR						Hindlimb Left	3	0	Total HR						Hindlimb Left	4	0	Total HR
				Pass	17								Pass	17								Pass	15
3	Front Right	3	0	Fail	0				3	Front Right	5	0	Fail	0				3	Front Right	5	0	Fail	0
	Front Left	3	0							Front Left	5	0							Front Left	5	0
	Hindlimb Right	3	0	Total HL						Hindlimb Right	4	0	Total HL						Hindlimb Right	4	0	Total HL
	Hindlimb Left	3	1	Pass	18					Hindlimb Left	5	0	Pass	16					Hindlimb Left	5	0	Pass	17
				Fail	1								Fail	1								Fail	1
4	Front Right	4	0						4	Front Right	5	0						4	Front Right	6	0
	Front Left	2	2							Front Left	5	0							Front Left	5	0
	Hindlimb Right	4	0							Hindlimb Right	5	0							Hindlimb Right	4	0
	Hindlimb Left	5	0							Hindlimb Left	4	1							Hindlimb Left	4	1
BL									W1									W3
	Rat #:	12494		Baseline						Rat #:	12494								Rat #:	12494
Trial	Paw	Pass	Fail		Sum Trials				Trial	Paw	Pass	Fail		Sum Trials				Trial	Paw	Pass	Fail		Sum Trials
1	Front Right	5	1	Total FR					1	Front Right	6	2	Total FR					1	Front Right	6	0	Total FR
	Front Left	6	0	Pass	21	0.913043				Front Left	7	0	Pass	24	0.888889				Front Left	5	0	Pass	21	1
	Hindlimb Right	5	0	Fail	2					Hindlimb Right	3	1	Fail	3					Hindlimb Right	5	0	Fail	0
	Hindlimb Left	5	0							Hindlimb Left	4	0							Hindlimb Left	4	0
				Total FL									Total FL									Total FL
2	Front Right	4	0	Pass	22				2	Front Right	7	0	Pass	23				2	Front Right	4	0	Pass	22
	Front Left	4	1	Fail	2					Front Left	6	0	Fail	0					Front Left	5	0	Fail	0
	Hindlimb Right	4	0							Hindlimb Right	4	0							Hindlimb Right	4	0
	Hindlimb Left	4	0	Total HR						Hindlimb Left	4	0	Total HR						Hindlimb Left	5	0	Total HR
				Pass	19								Pass	16								Pass	17
3	Front Right	5	1	Fail	1				3	Front Right	5	0	Fail	2				3	Front Right	5	0	Fail	0
	Front Left	5	0							Front Left	5	0							Front Left	6	0
	Hindlimb Right	4	1	Total HL						Hindlimb Right	5	1	Total HL						Hindlimb Right	4	0	Total HL
	Hindlimb Left	5	0	Pass	20					Hindlimb Left	5	0	Pass	17					Hindlimb Left	4	0	Pass	17
				Fail	0								Fail	0								Fail	0
4	Front Right	7	0						4	Front Right	6	1						4	Front Right	6	0
	Front Left	7	1							Front Left	5	0							Front Left	6	0
	Hindlimb Right	6	0							Hindlimb Right	4	0							Hindlimb Right	4	0
	Hindlimb Left	6	0							Hindlimb Left	4	0							Hindlimb Left	4	0
BL									W1									W3
	Rat #:	12470		Baseline						Rat #:	12470								Rat #:	12470
Trial	Paw	Pass	Fail		Sum Trials				Trial	Paw	Pass	Fail		Sum Trials				Trial	Paw	Pass	Fail		Sum Trials
1	Front Right	5	1	Total FR					1	Front Right	6	0	Total FR					1	Front Right	6	0	Total FR
	Front Left	8	0	Pass	19	0.904762				Front Left	6	0	Pass	23	0.958333				Front Left	5	1	Pass	20	0.869565
	Hindlimb Right	4	2	Fail	2					Hindlimb Right	5	0	Fail	1					Hindlimb Right	5	0	Fail	3
	Hindlimb Left	5	1							Hindlimb Left	5	0							Hindlimb Left	5	0
				Total FL									Total FL									Total FL
2	Front Right	5	1	Pass	22				2	Front Right	6	0	Pass	22				2	Front Right	4	0	Pass	21
	Front Left	5	0	Fail	0					Front Left	6	0	Fail	1					Front Left	5	0	Fail	1
	Hindlimb Right	5	0							Hindlimb Right	5	0							Hindlimb Right	4	0
	Hindlimb Left	5	0	Total HR						Hindlimb Left	4	0	Total HR						Hindlimb Left	4	0	Total HR
				Pass	19								Pass	19								Pass	17
3	Front Right	5	0	Fail	2				3	Front Right	6	1	Fail	0				3	Front Right	6	1	Fail	1
	Front Left	5	0							Front Left	5	1							Front Left	6	0
	Hindlimb Right	5	0	Total HL						Hindlimb Right	5	0	Total HL						Hindlimb Right	4	0	Total HL
	Hindlimb Left	4	0	Pass	18					Hindlimb Left	4	0	Pass	17					Hindlimb Left	4	0	Pass	18
				Fail	1								Fail	1								Fail	0
4	Front Right	4	0						4	Front Right	5	0						4	Front Right	4	2
	Front Left	4	0							Front Left	5	0							Front Left	5	0
	Hindlimb Right	5	0							Hindlimb Right	4	0							Hindlimb Right	4	1
	Hindlimb Left	4	0							Hindlimb Left	4	1							Hindlimb Left	5	0
BL									W1									W3
	Rat #:	12471		Baseline						Rat #:	12471								Rat #:	12471
Trial	Paw	Pass	Fail		Sum Trials				Trial	Paw	Pass	Fail		Sum Trials				Trial	Paw	Pass	Fail		Sum Trials
1	Front Right	5	0	Total FR					1	Front Right	7	0	Total FR					1	Front Right	5	0	Total FR
	Front Left	4	0	Pass	21	0.954545				Front Left	7	0	Pass	25	0.961538				Front Left	6	0	Pass	24	0.96
	Hindlimb Right	5	0	Fail	1					Hindlimb Right	5	0	Fail	1					Hindlimb Right	5	1	Fail	1
	Hindlimb Left	4	0							Hindlimb Left	5	1							Hindlimb Left	4	0
				Total FL									Total FL									Total FL
2	Front Right	6	1	Pass	19				2	Front Right	5	1	Pass	28				2	Front Right	7	0	Pass	27
	Front Left	6	1	Fail	2					Front Left	7	0	Fail	1					Front Left	7	0	Fail	0
	Hindlimb Right	5	0							Hindlimb Right	3	0							Hindlimb Right	6	1
	Hindlimb Left	4	1	Total HR						Hindlimb Left	3	0	Total HR						Hindlimb Left	5	0	Total HR
				Pass	18								Pass	18								Pass	20
3	Front Right	4	0	Fail	0				3	Front Right	6	0	Fail	1				3	Front Right	6	0	Fail	3
	Front Left	4	0							Front Left	7	0							Front Left	5	0
	Hindlimb Right	4	0	Total HL						Hindlimb Right	5	1	Total HL						Hindlimb Right	4	0	Total HL
	Hindlimb Left	4	0	Pass	17					Hindlimb Left	5	0	Pass	19					Hindlimb Left	4	0	Pass	18
				Fail	2								Fail	1								Fail	0
4	Front Right	6	0						4	Front Right	7	0						4	Front Right	6	1
	Front Left	5	1							Front Left	7	1							Front Left	9	0
	Hindlimb Right	4	0							Hindlimb Right	5	0							Hindlimb Right	5	1
	Hindlimb Left	5	1							Hindlimb Left	6	0							Hindlimb Left	5	0
BL									W1									W3
	Rat #:	12472		Baseline						Rat #:	12472								Rat #:	12472
Trial	Paw	Pass	Fail		Sum Trials				Trial	Paw	Pass	Fail		Sum Trials				Trial	Paw	Pass	Fail		Sum Trials
1	Front Right	5	0	Total FR					1	Front Right	7	0	Total FR					1	Front Right	5	0	Total FR
	Front Left	4	0	Pass	22	0.916667				Front Left	6	0	Pass	20	0.833333				Front Left	6	0	Pass	18	1
	Hindlimb Right	5	0	Fail	2					Hindlimb Right	4	0	Fail	4					Hindlimb Right	4	0	Fail	0
	Hindlimb Left	4	0							Hindlimb Left	5	0							Hindlimb Left	4	0
				Total FL									Total FL									Total FL
2	Front Right	7	2	Pass	17				2	Front Right	5	1	Pass	22				2	Front Right	5	0	Pass	20
	Front Left	3	1	Fail	1					Front Left	5	1	Fail	2					Front Left	4	0	Fail	0
	Hindlimb Right	5	1							Hindlimb Right	5	0							Hindlimb Right	5	0
	Hindlimb Left	4	1	Total HR						Hindlimb Left	5	0	Total HR						Hindlimb Left	4	0	Total HR
				Pass	19								Pass	19								Pass	17
3	Front Right	5	0	Fail	2				3	Front Right	4	1	Fail	0				3	Front Right	4	0	Fail	0
	Front Left	5	0							Front Left	5	0							Front Left	5	0
	Hindlimb Right	6	0	Total HL						Hindlimb Right	5	0	Total HL						Hindlimb Right	4	0	Total HL
	Hindlimb Left	5	0	Pass	16					Hindlimb Left	5	1	Pass	21					Hindlimb Left	4	0	Pass	16
				Fail	1								Fail	2								Fail	0
4	Front Right	5	0						4	Front Right	4	2						4	Front Right	4	0
	Front Left	5	0							Front Left	6	1							Front Left	5	0
	Hindlimb Right	3	1							Hindlimb Right	5	0							Hindlimb Right	4	0
	Hindlimb Left	3	0							Hindlimb Left	6	1							Hindlimb Left	4	0
BL									W1									W3
	Rat #:	12473		Baseline						Rat #:	12473								Rat #:	12473
Trial	Paw	Pass	Fail		Sum Trials				Trial	Paw	Pass	Fail		Sum Trials				Trial	Paw	Pass	Fail		Sum Trials
1	Front Right	6	1	Total FR					1	Front Right	6	2	Total FR					1	Front Right	5	1	Total FR
	Front Left	5	1	Pass	19	0.904762				Front Left	6	0	Pass	21	0.875				Front Left	6	0	Pass	12	0.705882
	Hindlimb Right	5	0	Fail	2					Hindlimb Right	5	0	Fail	3					Hindlimb Right	4	0	Fail	5
	Hindlimb Left	5	0							Hindlimb Left	4	0							Hindlimb Left	5	0
				Total FL									Total FL									Total FL
2	Front Right	6	0	Pass	17				2	Front Right	5	0	Pass	24				2	Front Right	3	3	Pass	19
	Front Left	5	0	Fail	3					Front Left	6	0	Fail	1					Front Left	5	0	Fail	1
	Hindlimb Right	5	0							Hindlimb Right	4	0							Hindlimb Right	3	0
	Hindlimb Left	4	0	Total HR						Hindlimb Left	5	0	Total HR						Hindlimb Left	4	0	Total HR
				Pass	18								Pass	17								Pass	14
3	Front Right	4	0	Fail	0				3	Front Right	5	1	Fail	1				3	Front Right	5	0	Fail	1
	Front Left	4	1							Front Left	6	1							Front Left	4	0
	Hindlimb Right	4	0	Total HL						Hindlimb Right	4	1	Total HL						Hindlimb Right	4	0	Total HL
	Hindlimb Left	4	0	Pass	17					Hindlimb Left	4	0	Pass	18					Hindlimb Left	4	0	Pass	17
				Fail	1								Fail	0								Fail	0
4	Front Right	3	1						4	Front Right	5	0						4	Front Right	4	1
	Front Left	3	1							Front Left	6	0							Front Left	4	1
	Hindlimb Right	4	0							Hindlimb Right	4	0							Hindlimb Right	3	1
	Hindlimb Left	4	1							Hindlimb Left	5	0							Hindlimb Left	4	0
BL									W1									W3
	Rat #:	12374		Baseline						Rat #:	12374								Rat #:	12374
Trial	Paw	Pass	Fail		Sum Trials				Trial	Paw	Pass	Fail		Sum Trials				Trial	Paw	Pass	Fail		Sum Trials
1	Front Right	5	0	Total FR					1	Front Right	5	0	Total FR					1	Front Right	7	2	Total FR
	Front Left	5	1	Pass	21	0.913043				Front Left	6	2	Pass	20	0.909091				Front Left	6	1	Pass	20	0.740741
	Hindlimb Right	5	0	Fail	2					Hindlimb Right	4	0	Fail	2					Hindlimb Right	4	1	Fail	7
	Hindlimb Left	5	0							Hindlimb Left	6	0							Hindlimb Left	3	1
				Total FL									Total FL									Total FL
2	Front Right	7	1	Pass	21				2	Front Right	5	0	Pass	19				2	Front Right	5	4	Pass	19
	Front Left	7	0	Fail	1					Front Left	4	0	Fail	3					Front Left	5	1	Fail	2
	Hindlimb Right	5	0							Hindlimb Right	5	0							Hindlimb Right	3	0
	Hindlimb Left	5	2	Total HR						Hindlimb Left	4	0	Total HR						Hindlimb Left	3	0	Total HR
				Pass	19								Pass	18								Pass	13
3	Front Right	5	0	Fail	1				3	Front Right	5	0	Fail	1				3	Front Right	4	1	Fail	1
	Front Left	5	0							Front Left	5	0							Front Left	4	0
	Hindlimb Right	5	0	Total HL						Hindlimb Right	4	0	Total HL						Hindlimb Right	3	0	Total HL
	Hindlimb Left	4	1	Pass	18					Hindlimb Left	4	0	Pass	18					Hindlimb Left	4	0	Pass	14
				Fail	3								Fail	1								Fail	1
4	Front Right	4	1						4	Front Right	5	2						4	Front Right	4	0
	Front Left	4	0							Front Left	4	1							Front Left	4	0
	Hindlimb Right	4	1							Hindlimb Right	5	1							Hindlimb Right	3	0
	Hindlimb Left	4	0							Hindlimb Left	4	1							Hindlimb Left	4	0
BL									W1									W3
	Rat #:	12375		Baseline						Rat #:	12375								Rat #:	12375
Trial	Paw	Pass	Fail		Sum Trials				Trial	Paw	Pass	Fail		Sum Trials				Trial	Paw	Pass	Fail		Sum Trials
1	Front Right	5	1	Total FR					1	Front Right	6	0	Total FR					1	Front Right	4	0	Total FR
	Front Left	5	1	Pass	20	0.952381				Front Left	8	0	Pass	21	1				Front Left	7	0	Pass	13	0.928571
	Hindlimb Right	5	0	Fail	1					Hindlimb Right	3	0	Fail	0					Hindlimb Right	4	0	Fail	1
	Hindlimb Left	4	0							Hindlimb Left	4	1							Hindlimb Left	3	0
				Total FL									Total FL									Total FL
2	Front Right	5	0	Pass	19				2	Front Right	5	0	Pass	26				2	Front Right	3	0	Pass	20
	Front Left	4	1	Fail	2					Front Left	5	0	Fail	0					Front Left	4	0	Fail	3
	Hindlimb Right	5	0							Hindlimb Right	4	0							Hindlimb Right	3	0
	Hindlimb Left	5	0	Total HR						Hindlimb Left	4	1	Total HR						Hindlimb Left	4	0	Total HR
				Pass	19								Pass	15								Pass	13
3	Front Right	5	0	Fail	1				3	Front Right	5	0	Fail	1				3	Front Right	3	0	Fail	0
	Front Left	5	0							Front Left	6	0							Front Left	4	1
	Hindlimb Right	4	1	Total HL						Hindlimb Right	4	1	Total HL						Hindlimb Right	3	0	Total HL
	Hindlimb Left	5	0	Pass	19					Hindlimb Left	5	0	Pass	18					Hindlimb Left	4	0	Pass	14
				Fail	0								Fail	2								Fail	0
4	Front Right	5	0						4	Front Right	5	0						4	Front Right	3	1
	Front Left	5	0							Front Left	7	0							Front Left	5	2
	Hindlimb Right	5	0							Hindlimb Right	4	0							Hindlimb Right	3	0
	Hindlimb Left	5	0							Hindlimb Left	5	0							Hindlimb Left	3	0
BL									W1									W3
	Rat #:	12476		Baseline						Rat #:	12476								Rat #:	12476
Trial	Paw	Pass	Fail		Sum Trials				Trial	Paw	Pass	Fail		Sum Trials				Trial	Paw	Pass	Fail		Sum Trials
1	Front Right	7	0	Total FR					1	Front Right	5	0	Total FR					1	Front Right	5	0	Total FR
	Front Left	6	1	Pass	22					Front Left	6	0	Pass	19					Front Left	4	1	Pass	16
	Hindlimb Right	6	0	Fail	0					Hindlimb Right	5	0	Fail	1					Hindlimb Right	4	0	Fail	2
	Hindlimb Left	5	0							Hindlimb Left	6	0							Hindlimb Left	4	0
				Total FL									Total FL									Total FL
2	Front Right	5	0	Pass	22	0.846154			2	Front Right	5	1	Pass	20	0.952381			2	Front Right	3	1	Pass	14	0.823529
	Front Left	7	1	Fail	4					Front Left	5	1	Fail	1					Front Left	3	1	Fail	3
	Hindlimb Right	4	1							Hindlimb Right	3	1							Hindlimb Right	4	0
	Hindlimb Left	6	0	Total HR						Hindlimb Left	5	0	Total HR						Hindlimb Left	3	1	Total HR
				Pass	20								Pass	17								Pass	16
3	Front Right	6	0	Fail	1				3	Front Right	4	0	Fail	1				3	Front Right	5	0	Fail	0
	Front Left	6	0							Front Left	5	0							Front Left	3	1
	Hindlimb Right	5	0	Total HL						Hindlimb Right	4	0	Total HL						Hindlimb Right	4	0	Total HL
	Hindlimb Left	5	0	Pass	21					Hindlimb Left	5	0	Pass	19					Hindlimb Left	4	1	Pass	15
				Fail	0								Fail	0								Fail	2
4	Front Right	4	0						4	Front Right	5	0						4	Front Right	3	1
	Front Left	3	2							Front Left	4	0							Front Left	4	0
	Hindlimb Right	5	0							Hindlimb Right	5	0							Hindlimb Right	4	0
	Hindlimb Left	5	0							Hindlimb Left	3	0							Hindlimb Left	4	0
BL									W1									W3
	Rat #:	12477		Baseline						Rat #:	12477								Rat #:	12477
Trial	Paw	Pass	Fail		Sum Trials				Trial	Paw	Pass	Fail		Sum Trials				Trial	Paw	Pass	Fail		Sum Trials
1	Front Right	4	0	Total FR					1	Front Right	6	0	Total FR					1	Front Right	4	0	Total FR
	Front Left	4	0	Pass	18	1				Front Left	6	0	Pass	18	0.947368				Front Left	4	0	Pass	17	1
	Hindlimb Right	4	0	Fail	0					Hindlimb Right	4	1	Fail	1					Hindlimb Right	3	0	Fail	0
	Hindlimb Left	3	0							Hindlimb Left	3	0							Hindlimb Left	4	0
				Total FL									Total FL									Total FL
2	Front Right	5	0	Pass	17				2	Front Right	4	0	Pass	18				2	Front Right	4	0	Pass	17
	Front Left	5	0	Fail	2					Front Left	4	1	Fail	2					Front Left	4	0	Fail	1
	Hindlimb Right	3	1							Hindlimb Right	4	0							Hindlimb Right	4	0
	Hindlimb Left	4	0	Total HR						Hindlimb Left	4	0	Total HR						Hindlimb Left	3	0	Total HR
				Pass	15								Pass	15								Pass	14
3	Front Right	4	0	Fail	2				3	Front Right	4	1	Fail	1				3	Front Right	4	0	Fail	0
	Front Left	4	1							Front Left	4	0							Front Left	4	0
	Hindlimb Right	3	1	Total HL						Hindlimb Right	3	0	Total HL						Hindlimb Right	3	0	Total HL
	Hindlimb Left	3	1	Pass	14					Hindlimb Left	4	0	Pass	15					Hindlimb Left	3	0	Pass	14
				Fail	1								Fail	0								Fail	0
4	Front Right	5	0						4	Front Right	4	0						4	Front Right	5	0
	Front Left	4	1							Front Left	4	1							Front Left	5	1
	Hindlimb Right	5	0							Hindlimb Right	4	0							Hindlimb Right	4	0
	Hindlimb Left	4	0							Hindlimb Left	4	0							Hindlimb Left	4	0
BL									W1									W3
	Rat #:	12478		Baseline						Rat #:	12478								Rat #:	12478
Trial	Paw	Pass	Fail		Sum Trials				Trial	Paw	Pass	Fail		Sum Trials				Trial	Paw	Pass	Fail		Sum Trials
1	Front Right	4	0	Total FR					1	Front Right	4	0	Total FR					1	Front Right	4	0	Total FR
	Front Left	4	0	Pass	12					Front Left	4	1	Pass	17					Front Left	5	0	Pass	16
	Hindlimb Right	4	0	Fail	0					Hindlimb Right	4	0	Fail	2					Hindlimb Right	4	0	Fail	0
	Hindlimb Left	4	0							Hindlimb Left	4	0							Hindlimb Left	4	0
				Total FL									Total FL									Total FL
2	Front Right			Pass	13	1			2	Front Right	5	1	Pass	17	0.894737			2	Front Right	4	0	Pass	16	0.941176
can't tell	Front Left			Fail	0					Front Left	4	0	Fail	2					Front Left	3	0	Fail	1
moved too fast	Hindlimb Right									Hindlimb Right	4	0							Hindlimb Right	4	0
	Hindlimb Left			Total HR						Hindlimb Left	3	0	Total HR						Hindlimb Left	3	0	Total HR
				Pass	12								Pass	15								Pass	14
3	Front Right	4	0	Fail	0				3	Front Right	4	1	Fail	0				3	Front Right	4	0	Fail	0
	Front Left	5	0							Front Left	4	0							Front Left	4	1
	Hindlimb Right	4	0	Total HL						Hindlimb Right	4	0	Total HL						Hindlimb Right	3	0	Total HL
	Hindlimb Left	5	0	Pass	13					Hindlimb Left	4	0	Pass	15					Hindlimb Left	4	0	Pass	15
				Fail	0								Fail	0								Fail	0
4	Front Right	4	0						4	Front Right	4	0						4	Front Right	4	0
	Front Left	4	0							Front Left	5	1							Front Left	4	0
	Hindlimb Right	4	0							Hindlimb Right	3	0							Hindlimb Right	3	0
	Hindlimb Left	4	0							Hindlimb Left	4	0							Hindlimb Left	4	0
BL									W1									W3
	Rat #:	12479		Baseline						Rat #:	12479								Rat #:	12479
Trial	Paw	Pass	Fail		Sum Trials				Trial	Paw	Pass	Fail		Sum Trials				Trial	Paw	Pass	Fail		Sum Trials
1	Front Right	3	1	Total FR					1	Front Right	6	1	Total FR					1	Front Right	6	0	Total FR
	Front Left	3	0	Pass	23					Front Left	7	1	Pass	20					Front Left	6	0	Pass	18
	Hindlimb Right	3	1	Fail	2					Hindlimb Right	4	1	Fail	1					Hindlimb Right	4	0	Fail	0
	Hindlimb Left	3	0							Hindlimb Left	5	0							Hindlimb Left	4	1
				Total FL									Total FL									Total FL
2	Front Right	6	1	Pass	21	0.954545			2	Front Right	4	0	Pass	21	0.954545			2	Front Right	3	0	Pass	16	1
	Front Left	5	1	Fail	1					Front Left	5	0	Fail	1					Front Left	3	0	Fail	0
	Hindlimb Right	5	0							Hindlimb Right	4	0							Hindlimb Right	3	0
	Hindlimb Left	5	2	Total HR						Hindlimb Left	4	0	Total HR						Hindlimb Left	2	1	Total HR
				Pass	19								Pass	17								Pass	16
3	Front Right	5	0	Fail	3				3	Front Right	6	0	Fail	1				3	Front Right	4	0	Fail	1
	Front Left	5	0							Front Left	5	0							Front Left	3	0
	Hindlimb Right	5	0	Total HL						Hindlimb Right	5	0	Total HL						Hindlimb Right	4	0	Total HL
	Hindlimb Left	4	1	Pass	17					Hindlimb Left	4	1	Pass	17					Hindlimb Left	3	0	Pass	13
				Fail	3								Fail	1								Fail	2
4	Front Right	9	0						4	Front Right	4	0						4	Front Right	5	0
	Front Left	8	0							Front Left	4	0							Front Left	4	0
	Hindlimb Right	6	2							Hindlimb Right	4	0							Hindlimb Right	5	1
	Hindlimb Left	5	0							Hindlimb Left	4	0							Hindlimb Left	4	0
BL									W1									W3
	Rat #:	12480		Baseline						Rat #:	12480								Rat #:	12480
Trial	Paw	Pass	Fail		Sum Trials				Trial	Paw	Pass	Fail		Sum Trials				Trial	Paw	Pass	Fail		Sum Trials
1	Front Right	3	0	Total FR					1	Front Right	7	0	Total FR					1	Front Right	5	0	Total FR
	Front Left	3	0	Pass	15					Front Left	5	1	Pass	21					Front Left	4	0	Pass	15
	Hindlimb Right	2	1	Fail	1					Hindlimb Right	4	0	Fail	2					Hindlimb Right	4	0	Fail	1
	Hindlimb Left	3	0							Hindlimb Left	5	0							Hindlimb Left	4	0
				Total FL									Total FL									Total FL
2	Front Right	4	1	Pass	15	0.9375			2	Front Right	5	1	Pass	18	0.9			2	Front Right	3	0	Pass	16	1
	Front Left	5	0	Fail	1					Front Left	4	0	Fail	2					Front Left	4	0	Fail	0
	Hindlimb Right	4	0							Hindlimb Right	5	0							Hindlimb Right	3	0
	Hindlimb Left	4	0	Total HR						Hindlimb Left	4	0	Total HR						Hindlimb Left	4	0	Total HR
				Pass	14								Pass	18								Pass	13
3	Front Right	5	0	Fail	1				3	Front Right	4	1	Fail	0				3	Front Right	3	0	Fail	0
	Front Left	4	1							Front Left	5	0							Front Left	4	0
	Hindlimb Right	5	0	Total HL						Hindlimb Right	4	0	Total HL						Hindlimb Right	3	0	Total HL
	Hindlimb Left	5	0	Pass	15					Hindlimb Left	4	0	Pass	17					Hindlimb Left	4	0	Pass	15
				Fail	0								Fail	0								Fail	0
4	Front Right	3	0						4	Front Right	5	0						4	Front Right	4	1
	Front Left	3	0							Front Left	4	1							Front Left	4	0
	Hindlimb Right	3	0							Hindlimb Right	5	0							Hindlimb Right	3	0
	Hindlimb Left	3	0							Hindlimb Left	4	0							Hindlimb Left	3	0
BL									W1									W3
	Rat #:	12481		Baseline						Rat #:	12481								Rat #:	12481
Trial	Paw	Pass	Fail		Sum Trials				Trial	Paw	Pass	Fail		Sum Trials				Trial	Paw	Pass	Fail		Sum Trials
1	Front Right	5	0	Total FR					1	Front Right	7	1	Total FR					1	Front Right	6	0	Total FR
	Front Left	5	0	Pass	14	0.933333				Front Left	7	0	Pass	20	0.952381				Front Left	5	0	Pass	17	1
	Hindlimb Right	3	2	Fail	1					Hindlimb Right	5	0	Fail	1					Hindlimb Right	5	0	Fail	0
	Hindlimb Left	5	1							Hindlimb Left	5	0							Hindlimb Left	4	0
				Total FL									Total FL									Total FL
2	Front Right	4	1	Pass	19				2	Front Right	6	0	Pass	24				2	Front Right	6	0	Pass	19
	Front Left	5	0	Fail	0					Front Left	5	1	Fail	2					Front Left	5	0	Fail	0
	Hindlimb Right	4	1							Hindlimb Right	6	0							Hindlimb Right	4	1
	Hindlimb Left	5	0	Total HR						Hindlimb Left	6	0	Total HR						Hindlimb Left	4	1	Total HR
				Pass	17								Pass	21								Pass	17
3	Front Right	5	0	Fail	3				3	Front Right	6	1	Fail	1				3	Front Right	4	0	Fail	1
	Front Left	5	0							Front Left	5	1							Front Left	4	0
	Hindlimb Right	4	0	Total HL						Hindlimb Right	4	0	Total HL						Hindlimb Right	4	0	Total HL
	Hindlimb Left	4	1	Pass	18					Hindlimb Left	4	1	Pass	19					Hindlimb Left	4	0	Pass	15
				Fail	1								Fail	0								Fail	2
4	Front Right	5	0						4	Front Right	7	0						4	Front Right	5	0
	Front Left	4	0							Front Left	6	0							Front Left	5	0
	Hindlimb Right	5	0							Hindlimb Right	5	0							Hindlimb Right	4	0
	Hindlimb Left	4	0							Hindlimb Left	4	0							Hindlimb Left	3	1
BL									W1									W3
	Rat #:	12482		Baseline						Rat #:	12482								Rat #:	12482
Trial	Paw	Pass	Fail		Sum Trials				Trial	Paw	Pass	Fail		Sum Trials				Trial	Paw	Pass	Fail		Sum Trials
1	Front Right	5	0	Total FR					1	Front Right	7	0	Total FR					1	Front Right	5	0	Total FR
	Front Left	5	1	Pass	18					Front Left	5	0	Pass	20					Front Left	4	0	Pass	17
	Hindlimb Right	3	1	Fail	0					Hindlimb Right	4	1	Fail	2					Hindlimb Right	4	0	Fail	2
	Hindlimb Left	3	1							Hindlimb Left	4	0							Hindlimb Left	3	0
				Total FL									Total FL									Total FL
2	Front Right	4	0	Pass	18	0.9			2	Front Right	5	1	Pass	18	0.9			2	Front Right	4	1	Pass	18	1
	Front Left	5	0	Fail	2					Front Left	5	1	Fail	2					Front Left	6	0	Fail	0
	Hindlimb Right	4	0							Hindlimb Right	4	0							Hindlimb Right	4	0
	Hindlimb Left	4	0	Total HR						Hindlimb Left	4	0	Total HR						Hindlimb Left	3	2	Total HR
				Pass	14								Pass	16								Pass	16
3	Front Right	5	0	Fail	2				3	Front Right	4	1	Fail	1				3	Front Right	4	1	Fail	2
	Front Left	4	1							Front Left	4	1							Front Left	4	0
	Hindlimb Right	3	0	Total HL						Hindlimb Right	4	0	Total HL						Hindlimb Right	4	0	Total HL
	Hindlimb Left	4	0	Pass	15					Hindlimb Left	4	0	Pass	16					Hindlimb Left	4	0	Pass	14
				Fail	1								Fail	0								Fail	2
4	Front Right	4	0						4	Front Right	4	0						4	Front Right	4	0
	Front Left	4	0							Front Left	4	0							Front Left	4	0
	Hindlimb Right	4	1							Hindlimb Right	4	0							Hindlimb Right	4	2
	Hindlimb Left	4	0							Hindlimb Left	4	0							Hindlimb Left	4	0
BL									W1									W3
	Rat #:	12483		Baseline						Rat #:	12483								Rat #:	12483
Trial	Paw	Pass	Fail		Sum Trials				Trial	Paw	Pass	Fail		Sum Trials				Trial	Paw	Pass	Fail		Sum Trials
1	Front Right	6	1	Total FR					1	Front Right	6	0	Total FR					1	Front Right	5	0	Total FR
	Front Left	6	0	Pass	22					Front Left	6	0	Pass	25					Front Left	5	1	Pass	20
	Hindlimb Right	6	1	Fail	1					Hindlimb Right	5	0	Fail	1					Hindlimb Right	4	0	Fail	1
	Hindlimb Left	6	0							Hindlimb Left	5	0							Hindlimb Left	4	0
				Total FL									Total FL									Total FL
2	Front Right	5	0	Pass	22	1			2	Front Right	6	0	Pass	23	1			2	Front Right	4	1	Pass	18	0.857143
	Front Left	5	0	Fail	0					Front Left	6	0	Fail	0					Front Left	4	0	Fail	3
	Hindlimb Right	5	0							Hindlimb Right	5	0							Hindlimb Right	3	1
	Hindlimb Left	5	0	Total HR						Hindlimb Left	4	0	Total HR						Hindlimb Left	4	0	Total HR
				Pass	20								Pass	18								Pass	15
3	Front Right	5	0	Fail	1				3	Front Right	7	0	Fail	0				3	Front Right	5	0	Fail	1
	Front Left	6	0							Front Left	6	0							Front Left	4	1
	Hindlimb Right	4	0	Total HL						Hindlimb Right	4	0	Total HL						Hindlimb Right	4	0	Total HL
	Hindlimb Left	5	0	Pass	20					Hindlimb Left	4	0	Pass	17					Hindlimb Left	3	0	Pass	15
				Fail	0								Fail	0								Fail	1
4	Front Right	6	0						4	Front Right	6	1						4	Front Right	6	0
	Front Left	5	0							Front Left	5	0							Front Left	5	1
	Hindlimb Right	5	0							Hindlimb Right	4	0							Hindlimb Right	4	0
	Hindlimb Left	4	0							Hindlimb Left	4	0							Hindlimb Left	4	1
BL									W1									W3
	Rat #:	12484		Baseline						Rat #:	12484								Rat #:	12484
Trial	Paw	Pass	Fail		Sum Trials				Trial	Paw	Pass	Fail		Sum Trials				Trial	Paw	Pass	Fail		Sum Trials
1	Front Right	5	0	Total FR					1	Front Right	7	0	Total FR					1	Front Right	6	0	Total FR
	Front Left	5	0	Pass	22	1				Front Left	7	0	Pass	20	0.952381				Front Left	6	0	Pass	20	0.952381
	Hindlimb Right	4	0	Fail	0					Hindlimb Right	5	0	Fail	1					Hindlimb Right	4	0	Fail	1
	Hindlimb Left	4	1							Hindlimb Left	5	1							Hindlimb Left	5	0
				Total FL									Total FL									Total FL
2	Front Right	7	0	Pass	21				2	Front Right	7	0	Pass	25				2	Front Right	4	0	Pass	21
	Front Left	5	1	Fail	2					Front Left	6	1	Fail	1					Front Left	5	1	Fail	2
	Hindlimb Right	4	0							Hindlimb Right	5	0							Hindlimb Right	3	0
	Hindlimb Left	4	0	Total HR						Hindlimb Left	4	2	Total HR						Hindlimb Left	4	0	Total HR
				Pass	17								Pass	17								Pass	15
3	Front Right	5	0	Fail	0				3	Front Right	7	1	Fail	1				3	Front Right	5	1	Fail	2
	Front Left	5	0							Front Left	6	0							Front Left	5	0
	Hindlimb Right	4	0	Total HL						Hindlimb Right	4	1	Total HL						Hindlimb Right	4	0	Total HL
	Hindlimb Left	4	0	Pass	17					Hindlimb Left	4	0	Pass	17					Hindlimb Left	4	0	Pass	18
				Fail	1								Fail	4								Fail	0
4	Front Right	5	0						4	Front Right	6	0						4	Front Right	5	0
	Front Left	6	1							Front Left	6	0							Front Left	5	1
	Hindlimb Right	5	0							Hindlimb Right	3	0							Hindlimb Right	4	2
	Hindlimb Left	5	0							Hindlimb Left	4	1							Hindlimb Left	5	0
BL									W1									W3
	Rat #:	12485		Baseline						Rat #:	12485								Rat #:	12485
Trial	Paw	Pass	Fail		Sum Trials				Trial	Paw	Pass	Fail		Sum Trials				Trial	Paw	Pass	Fail		Sum Trials
1	Front Right	6	0	Total FR					1	Front Right	5	0	Total FR					1	Front Right	4	0	Total FR
	Front Left	5	2	Pass	21					Front Left	6	0	Pass	22					Front Left	4	0	Pass	18
	Hindlimb Right	4	2	Fail	0					Hindlimb Right	4	0	Fail	1					Hindlimb Right	4	0	Fail	1
	Hindlimb Left	5	0							Hindlimb Left	6	0							Hindlimb Left	4	4
				Total FL									Total FL									Total FL
2	Front Right	5	0	Pass	18	0.9			2	Front Right	6	0	Pass	22	1			2	Front Right	5	0	Pass	19	0.95
	Front Left	4	0	Fail	2					Front Left	6	0	Fail	0					Front Left	5	1	Fail	1
	Hindlimb Right	5	0							Hindlimb Right	4	0							Hindlimb Right	4	0
	Hindlimb Left	4	0	Total HR						Hindlimb Left	5	0	Total HR						Hindlimb Left	3	1	Total HR
				Pass	16								Pass	17								Pass	16
3	Front Right	5	0	Fail	3				3	Front Right	5	0	Fail	0				3	Front Right	5	0	Fail	0
	Front Left	4	0							Front Left	5	0							Front Left	5	0
	Hindlimb Right	3	1	Total HL						Hindlimb Right	4	0	Total HL						Hindlimb Right	4	0	Total HL
	Hindlimb Left	4	0	Pass	18					Hindlimb Left	5	0	Pass	20					Hindlimb Left	4	0	Pass	15
				Fail	1								Fail	0								Fail	5
4	Front Right	5	0						4	Front Right	6	1						4	Front Right	4	1
	Front Left	5	0							Front Left	5	0							Front Left	5	0
	Hindlimb Right	4	0							Hindlimb Right	5	0							Hindlimb Right	4	0
	Hindlimb Left	5	1							Hindlimb Left	4	0							Hindlimb Left	4	0
BL									W1									W3
	Rat #:	12486		Baseline						Rat #:	12486								Rat #:	12486
Trial	Paw	Pass	Fail		Sum Trials				Trial	Paw	Pass	Fail		Sum Trials				Trial	Paw	Pass	Fail		Sum Trials
1	Front Right	5	0	Total FR					1	Front Right	7	0	Total FR					1	Front Right	4	1	Total FR
	Front Left	4	0	Pass	19	1				Front Left	9	0	Pass	24	0.96				Front Left	6	0	Pass	18	0.9
	Hindlimb Right	5	0	Fail	0					Hindlimb Right	5	0	Fail	1					Hindlimb Right	4	0	Fail	2
	Hindlimb Left	4	0							Hindlimb Left	4	0							Hindlimb Left	4	0
				Total FL									Total FL									Total FL
2	Front Right	4	0	Pass	17				2	Front Right	6	1	Pass	27				2	Front Right	4	0	Pass	18
	Front Left	3	1	Fail	1					Front Left	7	1	Fail	3					Front Left	4	0	Fail	0
	Hindlimb Right	4	0							Hindlimb Right	4	0							Hindlimb Right	4	0
	Hindlimb Left	4	0	Total HR						Hindlimb Left	5	1	Total HR						Hindlimb Left	3	0	Total HR
				Pass	18								Pass	18								Pass	16
3	Front Right	5	0	Fail	1				3	Front Right	6	0	Fail	0				3	Front Right	5	1	Fail	0
	Front Left	5	0							Front Left	7	1							Front Left	4	0
	Hindlimb Right	5	0	Total HL						Hindlimb Right	4	0	Total HL						Hindlimb Right	4	0	Total HL
	Hindlimb Left	5	0	Pass	17					Hindlimb Left	4	2	Pass	17					Hindlimb Left	4	0	Pass	14
				Fail	0								Fail	3								Fail	0
4	Front Right	5	0						4	Front Right	5	0						4	Front Right	5	0
	Front Left	5	0							Front Left	4	1							Front Left	4	0
	Hindlimb Right	4	1							Hindlimb Right	5	0							Hindlimb Right	4	0
	Hindlimb Left	4	0							Hindlimb Left	4	0							Hindlimb Left	3	0
